# Supplementary material for: Genome-wide analysis of intracellular pH reveals quantitative control of cell division rate by pHc in Saccharomyces cerevisiae
Source: Genome Biol. 2012 Sep 26;13(9):R80. doi: 10.1186/gb-2012-13-9-r80 (PMC3506951; doi:10.1186/gb-2012-13-9-r80)
Supplement: Additional file 1 — All mutants with deviating pHc at various pHex, and during respiratory growth. Mutants with aberrant pHc under the standard condition (glucose, pH 5.0) were subjected to growth in pH 3.0, 7.5, as well as 2% ethanol/2% glycerol pH 5.0. Mutants were pre-grown overnight under standard conditions except for the 2% ethanol/2% glycerol experiment, in which case mutants were pre-grown in 2% ethanol/2% glycerol because of the long adaptation time to non-fermentable carbon source conditions. Cells were re-inoculated in described conditions and grown for 4 hours prior to measurements. Mutants were measured at least six times at pH 5.0 and at least three times at all other conditions. Mutants with significantly low pHc in any condition are indicated in orange, while mutants with significantly high pHc are indicated in blue. [file gb-2012-13-9-r80-S1.XLS]

## Sheet: Sheet1
					pH 5.0 (wt=7.08 +/- 0.05)				pH 3.0 (wt=7.08 +/- 0.03)				pH 7.5 (wt=7.20 +/- 0.15)				Ethanol/Glycerol (wt=6.93 +/- 0.06)
Gene	ORF	low fluorescence	decreased respiratory growth rate		average pH	SEM	average z-value	p-value	average pH	SEM	average z-value	p-value	average pH	SEM	average z-value	p-value	average pH	SEM	average z-value	p-value
KCS1	YDR017C			phi low	6.75542	0.0474323	-6.88807	6.89635e-41	7.04648	0.0635593	-0.357389	0.492565	7.07852	0.0132159	-1.86561	0.00148648	6.9118	0.168553	-0.418029	0.488468
	YDR532C			phi low	6.83863	0.0350504	-4.09161	8.2142e-19	7.04868	0.0122356	-0.246365	0.623989	7.04072	0.094908	-1.02102	0.0775878	6.78571	0.113444	-1.80636	0.00244852
NAT5	YOR253W			phi low	6.87048	0.131645	-2.15143	3.49811e-05	7.09175	0.0466184	0.161317	0.747482	7.19244	0.0407236	-0.341203	0.554746	6.98736	0.0714967	0.638257	0.270703
PLC1	YPL268W		*	phi low	6.91552	0.0352479	-3.41464	3.57225e-17	6.91469	0.0199465	-3.08116	2.0436e-09	7.04571	0.011747	-2.32971	8.37611e-05	6.72164	0.0514951	-2.38003	4.93418e-05
RGP1	YDR137W			phi low	6.91778	0.0307504	-3.48346	3.60786e-17	6.85632	0.0300067	-4.27794	2.72235e-16	6.86378	0.00725417	-5.01352	3.71771e-15	6.92809	0.0408249	-0.0383822	0.94716
ATP7	YKL016C		*	phi low	6.92248	0.0361487	-1.91656	0.000951846	7.05051	0.0370854	-0.604078	0.227814	7.13499	0.0459241	-0.26779	0.643071	6.04082	0.0823308	-10.0769	4.9902e-47
VPS61	YDR136C			phi low	6.92766	0.0608312	-3.28167	5.51308e-15	6.94456	0.0265397	-2.60253	3.07614e-07	7.03157	0.0292435	-2.06827	0.000428178	6.85179	0.0669216	-0.991212	0.0894068
SEC28	YIL076W			phi low	6.9315	0.0745054	-1.67464	6.89552e-05	7.0544	0.0649746	-0.485504	0.347314	7.05042	0.0529317	-2.18844	0.000276886	6.95881	0.0288717	0.394332	0.495372
CAX4	YGR036C			phi low	6.93387	0.0569273	-3.26526	4.30901e-15	6.97973	0.0916351	-1.66953	0.00110664	7.10066	0.0163103	-1.17896	0.0424258	6.8173	0.0397175	-1.29568	0.0259545
MSF1	YPR047W	*	*	phi low	6.93551	0.0134424	-1.53811	0.00782347	7.07383	0.0499424	-0.159833	0.750944	7.10312	0.00584794	-1.27702	0.0280753	5.5919	0.0661378	-15.1982	9.19306e-79
GAL11	YOL051W			phi low	6.95652	0.0171741	-2.55373	1.20257e-10	7.01706	0.051551	-0.758829	0.132867	7.19995	0.0235725	-0.0622758	0.914303	6.84691	0.0459562	-0.919383	0.112074
OPI3	YJR073C			phi low	6.95956	0.0118526	-2.08306	6.86774e-07
REF2	YDR195W			phi low	6.96553	0.0717075	-2.54197	4.42807e-10	6.89305	0.0479805	-3.65386	1.85467e-12	7.06191	0.048096	-2.41389	4.73387e-05	6.77602	0.190156	-1.53393	0.0108849
VPS66	YPR139C			phi low	6.96764	0.0473857	-2.32906	2.79007e-09	6.95779	0.0279207	-2.36192	3.36985e-06	7.04333	0.0324412	-2.11523	0.000359494	6.74641	0.131452	-2.27897	0.000147158
MRPL16	YBL038W			phi low	6.96772	0.0280537	-2.28803	9.4241e-09	7.02055	0.0175496	-0.970399	0.0529166	7.06935	0.0362552	-1.44732	0.01314	6.93518	0.0395695	0.0496934	0.931609
GLY1	YEL046C			phi low	6.97054	0.0297279	-2.19646	2.06604e-08	7.02658	0.0271381	-0.823255	0.0999317	7.09445	0.0192218	-1.71361	0.00338941	6.98373	0.132448	0.577646	0.329571
AIM44	YPL158C			phi low	6.97413	0.0238075	-1.89959	5.66502e-06	7.17235	0.065409	1.59145	0.00164121	7.24594	0.039853	1.43036	0.0143659	7.03292	0.0332183	1.24853	0.0314184
ZAP1	YJL056C			phi low	6.9754	0.035261	-2.30183	5.65272e-09	6.89196	0.0216935	-3.31687	1.06825e-10	6.94662	0.00337189	-3.75416	8.50196e-10	6.89831	0.0857414	-0.455835	0.433757
MRPL37	YBR268W			phi low	6.97906	0.0324295	-2.05524	1.19928e-07	7.03261	0.045624	-1.03199	0.0394218	7.02461	0.0254237	-2.22679	0.000155978	6.99257	0.126496	0.664781	0.261035
ORT1	YOR130C	*		phi low	6.97966	0.0970139	-2.37397	5.13684e-05	7.21804	0.0612796	3.25547	5.75184e-10	7.42502	0.131067	5.54075	9.7789e-17	7.46996	0.146856	6.02897	4.18158e-21
SNF2	YOR290C		*	phi low	6.98226	0.0297536	-2.02987	1.95332e-07	6.951	0.0352288	-2.16353	1.91367e-05	7.04179	0.0718637	-1.51631	0.00992112	6.77247	0.0370437	-1.8481	0.00155669
ILV1	YER086W			phi low	6.98343	0.0349915	-1.9967	4.27071e-07	7.07665	0.0509857	-0.001443	0.997743	7.04163	0.0945511	-2.75922	1.20394e-05	7.02836	0.0680498	1.15393	0.0468806
LCB5	YLR260W			phi low	6.98616	0.0338806	-1.94188	5.46316e-07	7.05614	0.0248992	-0.325899	0.515825	7.17967	0.0295688	0.238834	0.679602	6.94617	0.0389583	0.146764	0.79952
CUP5	YEL027W			phi low	6.98703	0.0759163	-1.90953	1.27883e-05	6.81535	0.0688998	-4.84328	6.92863e-19	7.05037	0.0212782	-1.89482	0.00122706	6.83337	0.0452079	-1.08948	0.0609183
PDX3	YBR035C			phi low	6.98737	0.0250025	-1.88673	1.06708e-06	7.00821	0.026416	-1.34304	0.00753299	7.04279	0.0154816	-2.07593	0.000411794	6.97199	0.0665026	0.485343	0.404273
MTG2	YHR168W		*	phi low	6.98924	0.0260336	-1.91572	8.276e-07	6.97277	0.0164168	-1.59873	0.00160621	7.0817	0.0393633	-1.88725	0.00148387	6.27614	0.40542	-8.09536	3.39369e-24
	YEL045C			phi low	6.98927	0.015884	-1.85368	2.0457e-06	6.98251	0.021798	-1.64007	0.00115313	7.12477	0.0891408	-2.14745	0.000283712	6.91763	0.0748596	-0.128297	0.825717
THP1	YOL072W			phi low	6.98993	0.0337204	-1.92183	7.58552e-07	6.91442	0.0378949	-2.88445	1.67948e-08	7.14067	0.0154947	-0.879127	0.12989	6.97211	0.150766	0.406204	0.490919
UAF30	YOR295W			phi low	6.99039	0.0406741	-1.82221	3.1606e-06	7.00306	0.0295386	-1.39873	0.00528917	7.15257	0.0242911	-0.461608	0.424391	6.89835	0.0359563	-0.336987	0.559346
	YGR160W			phi low	6.99075	0.0399457	-1.86837	1.21065e-06	7.02774	0.0860151	-0.508389	0.320018	7.15726	0.0419719	0.101133	0.860914	7.03097	0.0151567	1.15133	0.0467861
COQ6	YGR255C			phi low	6.99272	0.0103591	-1.41211	0.00169888	7.22735	0.0820607	2.54686	5.43304e-07	7.22923	0.0332365	0.244079	0.672244	7.1506	0.114745	2.54658	2.06731e-05
SCO1	YBR037C			phi low	6.99307	0.0434349	-1.76008	5.77914e-06	6.97301	0.0333967	-1.63497	0.00120097	7.08703	0.0268715	-1.41296	0.0151812	6.97161	0.094511	0.468394	0.423809
HOP2	YGL033W			phi low	6.99322	0.0350838	-1.6324	3.05424e-05	6.97097	0.0210377	-1.77033	0.000486818	7.00244	0.0354971	-2.50006	2.35184e-05	6.93502	0.0709634	0.024265	0.966757
RPL31A	YDL075W	*		phi low	6.99491	0.0903813	-1.75081	0.000143819	6.70951	0.141922	-5.60707	4.07946e-22	7.28325	0.0451402	2.1471	0.002698	7.09152	0.0499099	1.82344	0.00180702
MRPS5	YBR251W			phi low	6.9954	0.0274276	-1.68175	1.56427e-05	7.0007	0.0386939	-1.63042	0.0012251	7.03002	0.0217727	-2.21011	0.000171695	6.89422	0.0510796	-0.460616	0.427512
MSS2	YDL107W			phi low	6.99543	0.0352875	-1.95601	1.05143e-06	6.93713	0.0622523	-3.1731	1.10368e-09	6.88385	0.0761187	-3.96634	1.14275e-10	7.02976	0.026466	1.20941	0.0370893
SCP160	YJL080C			phi low	6.99605	0.063526	-1.8184	6.86902e-06	6.88099	0.0589271	-3.52596	9.38606e-12	6.98477	0.0272964	-2.89149	1.3688e-06	6.84309	0.0622042	-1.01484	0.0802957
FYV6	YNL133C			phi low	6.99715	0.0408693	-1.81828	2.92109e-06	7.02629	0.0405852	-1.13459	0.0242725	7.03376	0.031814	-1.99523	0.000666308	6.89284	0.0214735	-0.367983	0.524048
SLM5	YCR024C			phi low	6.99819	0.0330595	-1.64812	1.75617e-05	6.94966	0.0279038	-2.56236	4.94925e-07	7.02212	0.00563319	-2.65688	7.93411e-06	6.85348	0.0388662	-0.799157	0.167107
DEG1	YFL001W	*		phi low	7.00052	0.0103097	-1.33722	0.00112514
MRPL27	YBR282W			phi low	7.00148	0.0189915	-1.62441	3.45809e-05	7.00064	0.0293206	-1.49869	0.00298662	7.06494	0.0279525	-1.55083	0.00772372	6.93838	0.115969	0.106747	0.880868
DEP1	YAL013W		*	phi low	7.00208	0.0334724	-1.50809	0.000295818	7.02757	0.0334808	-0.986993	0.0490516	7.11183	0.0134628	-1.34057	0.0214261	6.76592	0.151627	-2.11352	0.000488794
	YGL024W			phi low	7.00282	0.0184336	-1.505	0.000302757	7.08481	0.0756796	-0.308092	0.5402	7.26746	0.0116725	1.38646	0.0172866	6.92698	0.0360075	0.0366395	0.949418
CYC8	YBR112C			phi low	7.00465	0.0322824	-1.45016	0.000180329	7.00916	0.0316337	-1.36392	0.00654273	7.06113	0.010597	-1.87268	0.00137645	7.03107	0.123197	1.09186	0.0650273
	YJL216C			phi low	7.005	0.0273714	-1.27387	0.00207441	7.15311	0.0564073	1.29817	0.00978753	7.21189	0.0116573	0.280561	0.626831	7.11809	0.0560011	2.248	0.000135125
MRP21	YBL090W			phi low	7.00504	0.0295337	-1.58863	3.31067e-05	7.04652	0.026037	-0.484409	0.33589	7.0765	0.0202911	-1.66402	0.0045409	6.91802	0.0159508	-0.0899442	0.876152
MNN9	YPL050C		*	phi low	7.00605	0.0471132	-1.33028	0.000770539	7.04028	0.0400935	-0.744024	0.139298	7.15765	0.0500201	0.20275	0.725675	6.71819	0.243198	-2.82916	1.1993e-05
CLC1	YGR167W			phi low	7.00668	0.0493279	-1.49789	0.000146621	7.17998	0.104564	1.85979	0.000311894	7.1946	0.0437743	0.663888	0.252009	7.13152	0.0979738	2.45213	3.98079e-05
BOP3	YNL042W			phi low	7.00717	0.0184686	-1.18955	0.00395763	7.03188	0.0172451	-0.727477	0.147581	7.13363	0.0429653	-0.414893	0.474916	7.01265	0.0561097	1.0568	0.0696339
AAT2	YLR027C			phi low	7.00734	0.0408645	-1.5654	5.36543e-05	7.07376	0.0394861	-0.0967178	0.847107	7.2878	0.0700864	0.758803	0.189889	7.00848	0.0616582	0.81839	0.159255
EMP24	YGL200C			phi low	7.00783	0.0517296	-1.49252	0.00014382	7.01332	0.0483074	-1.00482	0.0458352	7.16141	0.0377874	-0.530466	0.364039	7.00835	0.0269375	0.890433	0.123514
STE20	YHL007C			phi low	7.00856	0.0230521	-1.30923	0.00384411	7.2278	0.0578242	2.83526	2.75102e-08	7.25427	0.0108441	0.947532	0.101884	7.08436	0.0391627	1.84063	0.00160332
RHO5	YNL180C			phi low	7.00931	0.0253063	-1.09701	0.00775381	7.14031	0.0404474	1.18907	0.0178692	7.19319	0.0245659	-0.210013	0.716562	6.91339	0.0230124	-0.133395	0.817238
	YMR074C			phi low	7.01012	0.026131	-1.07174	0.00897304	7.15152	0.0715923	1.34699	0.00886521	7.26608	0.0323898	1.24888	0.032255	7.10713	0.142659	1.82555	0.00228159
RPL21A	YBR191W		*	phi low	7.01072	0.039907	-1.50578	9.23251e-05	7.00227	0.0136442	-1.2886	0.0103769	7.07513	0.042783	-1.19755	0.0388211	6.77698	0.196656	-2.0525	0.000966225
POP2	YNR052C			phi low	7.01117	0.0365017	-1.36829	0.00039256	7.01208	0.0240385	-0.844881	0.093509	7.1163	0.0388308	-0.591482	0.305637	6.82523	0.0309987	-1.21916	0.0355224
MET7	YOR241W	*		phi low	7.01317	0.0244166	-1.35957	0.000383128	7.08806	0.015141	0.994836	0.0891497	7.29103	0.0466611	1.01874	0.0792003	6.80401	0.0268318	-1.46927	0.0115204
FIS1	YIL065C			phi low	7.01319	0.0177656	-1.14483	0.005297	7.15409	0.0842864	1.16122	0.0222589	7.16516	0.0416515	-0.142983	0.805235	6.90691	0.0701103	-0.339236	0.560355
RSM24	YDR175C			phi low	7.01427	0.0271031	-1.3079	0.000829658	7.0001	0.0378724	-1.64448	0.00108983	7.06529	0.0268291	-1.74195	0.00287228	6.9634	0.0392468	0.351392	0.543923
PGD1	YGL025C			phi low	7.01514	0.0464418	-1.31718	0.000576789	6.98669	0.0373445	-1.87355	0.000204574	7.12664	0.0169602	-0.967644	0.0947575	6.9527	0.00648054	0.132465	0.851303
	YGR131W			phi low	7.01825	0.0264828	-1.0915	0.00809264	7.11272	0.0163373	1.03042	0.0417433	7.20943	0.0281008	0.193038	0.738234	6.96326	0.0390341	0.452967	0.433283
MSS116	YDR194C		*	phi low	7.01908	0.0401259	-1.35121	0.00048149	7.08195	0.0671907	-0.19181	0.704926	7.14865	0.0115851	-0.738905	0.202046	6.26516	0.437731	-8.10606	1.54872e-23
VPS52	YDR484W			phi low	7.01962	0.0319889	-1.20532	0.00164333	7.02078	0.0164814	-0.944123	0.0605422	7.13017	0.0608148	-0.0828076	0.885977	6.92651	0.0679179	-0.0720406	0.901473
RRG7	YOR305W	*		phi low	7.02429	0.0532527	-1.19502	0.00256593	7.11133	0.10688	1.67048	0.00169478	7.79678	0.245062	11.2139	6.91514e-31	7.37717	0.0623585	5.24296	3.38885e-17
SPT4	YGR063C			phi low	7.02498	0.0578763	-1.23675	0.00153503	7.15186	0.0430543	1.5414	0.00239137	7.29348	0.0285712	1.97849	0.000787616	7.05183	0.0869723	1.27495	0.0295177
MOT2	YER068W			phi low	7.02653	0.0416378	-1.04631	0.00651887	6.95543	0.0429176	-1.64184	0.00141716	7.04066	0.0381141	-2.23817	0.000151265	6.96647	0.196943	0.192027	0.753082
AEP3	YPL005W		*	phi low	7.02669	0.0471308	-1.0837	0.00472723	7.06435	0.0314545	-0.066168	0.896025	7.11816	0.0226923	-0.861586	0.137471	5.71756	0.0747992	-13.8077	4.34054e-70
	YOR200W			phi low	7.02982	0.0603477	-1.17866	0.00297784	6.99764	0.0449035	-1.2992	0.0101811	7.19381	0.0398813	-0.425117	0.461801	6.88274	0.124081	-0.733474	0.215437
PET100	YDR079W		*	phi low	7.03156	0.0699858	-1.16431	0.00479913	7.01097	0.0164704	-1.0849	0.0306578	7.13544	0.0473656	-0.310692	0.591452	5.88113	0.446815	-12.201	1.65973e-44
DOC1	YGL240W			phi low	7.03293	0.0801908	-1.37245	0.000949616	7.10511	0.0790064	0.407777	0.431614	7.36408	0.0768728	2.56255	2.45577e-05	7.12614	0.146761	2.3527	8.40105e-05
SRB5	YGR104C			phi low	7.03668	0.0524781	-1.00685	0.00902145	7.06442	0.0406053	-0.144745	0.772711	7.23398	0.0486089	1.38536	0.01765	6.91521	0.0071816	-0.154977	0.78834
RRG9	YNL213C	*		phi low	7.04914	0.0753292	-1.10574	0.00812678	7.02865	0.0763626	-0.500245	0.32355	7.61049	0.280311	10.1918	5.95576e-34	7.22245	0.117644	3.22298	8.71589e-08
NPL6	YMR091C	*		phi low	7.0642	0.0608194	-1.14758	0.0077623	6.96993	0.0761154	-1.6256	0.00145267	7.18396	0.0757384	0.657329	0.263628	7.16237	0.0516985	2.73892	3.48183e-06
ATP15	YPL271W		*	phi high	7.1292	0.0646199	1.02419	0.00905523	7.00192	0.0234249	-1.04909	0.0374827	7.17027	0.0629005	0.589259	0.308765	6.497	0.464867	-5.74716	1.06992e-12
PIM1	YBL022C		*	phi high	7.13277	0.0404349	1.06581	0.00562827	7.07258	0.0446476	0.193977	0.699387	7.20886	0.00738014	0.426187	0.460802	5.4918	0.0920297	-16.5337	1.43767e-82
TPD3	YAL016W			phi high	7.13345	0.0407987	1.12232	0.00317277	7.0807	0.0403851	0.270872	0.58904	7.297	0.0566849	1.00785	0.081702	6.94023	0.026378	0.122062	0.832446
BUD23	YCR047C			phi high	7.13359	0.0321866	1.23786	0.00140229	7.11311	0.0152197	1.13717	0.02545	7.2421	0.0320391	1.29861	0.0257957	6.9387	0.0640473	0.012181	0.983255
YIM2	YMR151W		*	phi high	7.13534	0.0393074	1.01911	0.00745986	7.00474	0.0196807	-1.25171	0.0127697	7.22039	0.0303945	0.732131	0.208089	6.66204	0.26641	-3.51267	1.20906e-07
TOM1	YDR457W			phi high	7.1354	0.0389726	1.196	0.00182707	7.11273	0.0493626	0.951031	0.0591789	7.21277	0.0343192	0.856242	0.139684	6.95747	0.0265814	0.290465	0.615041
KRE6	YPR159W	*		phi high	7.13715	0.0771854	1.29927	0.00176736	6.97331	0.0432149	-1.32415	0.0095846	7.07735	0.0647095	-0.85791	0.137903	6.5696	0.41228	-4.82612	2.11303e-10
QCR7	YDR529C		*	phi high	7.13764	0.0469062	1.16518	0.0025115	7.06865	0.0382313	-0.134137	0.788167	7.16969	0.0310296	-0.66427	0.252284	5.62119	0.205528	-14.6513	1.78493e-73
CYC3	YAL039C			phi high	7.13783	0.0567188	1.12947	0.00412415	7.09503	0.0632677	0.0869343	0.862103	7.25077	0.0121513	0.877639	0.129503	7.02613	0.0625144	1.01581	0.0808081
MRPL32	YCR003W			phi high	7.13989	0.0573199	1.23467	0.00211692	7.26142	0.238899	1.78317	0.00147821	7.27846	0.103411	0.46977	0.423269	7.09867	0.0985993	1.85297	0.00158001
CBP6	YBR120C			phi high	7.14111	0.061854	1.3802	0.000939796	7.05805	0.104539	-0.0282269	0.956219	7.31836	0.112452	0.675701	0.243334	7.09044	0.0273299	1.83014	0.00165845
RPS18A	YDR450W			phi high	7.14203	0.0363391	1.38729	0.000362062	7.08181	0.0144761	0.461985	0.35973	7.23139	0.0316417	1.13259	0.051328	6.9699	0.0483619	0.410447	0.477923
VMA11	YPL234C		*	phi high	7.14214	0.0751751	1.25443	0.00173586	6.96833	0.0271206	-1.80067	0.000401809	7.08815	0.0570679	-0.795548	0.168669	6.61735	0.397476	-4.25281	1.04444e-08
RRF1	YHR038W			phi high	7.14333	0.0424185	1.36896	0.000567312	7.06494	0.0509168	-0.377294	0.45212	7.14219	0.0452003	-0.309271	0.593533
HIT1	YJR055W			phi high	7.14469	0.0817081	1.46732	0.00116043	7.06866	0.0429978	-0.197536	0.692976	7.17858	0.0333512	-0.263071	0.651519	6.93372	0.0627773	-0.0447615	0.93858
RPA49	YNL248C			phi high	7.14641	0.0314749	1.46867	0.000164153	7.0556	0.0105253	-0.112491	0.823051	7.20838	0.013117	0.160966	0.780393	6.94591	0.0350246	0.142424	0.805452
	YJR056C			phi high	7.14667	0.0464749	1.47493	0.000148945	7.05308	0.0292394	-0.377314	0.450019	7.23115	0.0123437	0.670278	0.24726	6.94041	0.0183298	0.115494	0.841364
TIF3	YPR163C	*		phi high	7.1467	0.070634	1.47062	0.000287594	6.98909	0.034042	-1.31039	0.0106047	7.13927	0.0668503	-0.0697132	0.904873	6.4547	0.50198	-6.29874	6.36277e-14
GCV3	YAL044C			phi high	7.14697	0.044607	1.35772	0.000401688	7.08334	0.0369144	0.318585	0.524696	7.14838	0.0773859	0.427114	0.460593	6.87565	0.0617469	-0.69858	0.229139
MEF2	YJL102W	*	*	phi high	7.14712	0.0661105	1.15519	0.00598284	7.04626	0.0225828	-0.441245	0.37784	7.21815	0.0318127	0.228829	0.693635	5.84113	0.0283783	-13.118	1.39175e-50
CYS3	YAL012W			phi high	7.14811	0.0438756	1.35127	0.000432086	7.07918	0.0649653	0.241525	0.631809	7.28644	0.0652601	0.687078	0.234501	6.92053	0.041054	-0.144777	0.802198
CCR4	YAL021C			phi high	7.14817	0.0418959	1.28438	0.000955594	7.06375	0.041532	0.0529721	0.915952	7.27406	0.0407098	0.821843	0.155535	7.01425	0.0492386	0.981251	0.0900956
	YDR433W			phi high	7.14958	0.0720367	1.41702	0.00040399	6.95339	0.0498124	-1.91926	0.000156445	7.01778	0.0940323	-1.40732	0.015353	6.9059	0.0416234	-0.322453	0.577263
YCP4	YCR004C			phi high	7.1496	0.0530472	1.30995	0.000628696	7.03932	0.0610578	-0.736469	0.143324	7.19668	0.0224137	0.420631	0.467051	6.91799	0.0693152	-0.235831	0.685314
SAG1	YJR004C			phi high	7.15117	0.0644424	1.37119	0.000478189	7.05834	0.0483149	-0.556529	0.265721	7.25111	0.040598	0.839897	0.151303	6.9424	0.0294831	0.112313	0.845853
FRT2	YAL028W			phi high	7.15248	0.0324379	1.15658	0.00499996	7.11236	0.0626896	0.529662	0.290919	7.14189	0.0362395	-0.227462	0.693562	6.91448	0.0542872	-0.178128	0.758924
BUD32	YGR262C	*		phi high	7.15439	0.053047	1.77474	3.8081e-05	7.24914	0.216987	2.41246	2.14063e-05	7.45451	0.0905553	6.22888	2.83838e-16	7.16014	0.074332	2.57596	1.20374e-05
CBP2	YHL038C			phi high	7.15699	0.0469858	1.56346	0.000146017	7.0229	0.0364466	-1.02801	0.0412323	7.16365	0.0377736	-0.297671	0.607425	6.96134	0.0533919	0.288677	0.618294
HFI1	YPL254W			phi high	7.15727	0.0849007	2.21332	2.4498e-05	7.02088	0.0279163	-1.00563	0.0447625	7.07579	0.0607784	-0.940689	0.103892	6.83225	0.0765292	-1.23027	0.0357913
	YBL044W			phi high	7.16156	0.050336	1.57949	7.8361e-05	7.05293	0.0484938	-0.506457	0.311593	7.23265	0.0291788	1.07766	0.0638096	7.00871	0.0371622	0.940858	0.103924
TVP18	YMR071C			phi high	7.1624	0.0419715	1.72324	1.2373e-05	7.0654	0.0234872	-0.106824	0.830769	7.17549	0.00776773	-0.207632	0.71892	6.98359	0.0219258	0.596814	0.301673
COR1	YBL045C		*	phi high	7.16473	0.0552349	2.06371	3.46554e-06	7.08013	0.0285464	0.120568	0.809569	7.23854	0.0185193	0.926214	0.110162	6.2128	0.263703	-9.01325	1.27149e-27
OCT1	YKL134C			phi high	7.16523	0.052817	1.83818	3.74452e-06	7.08034	0.0205445	0.425664	0.402372	7.29836	0.0362137	1.27357	0.0284943	7.05429	0.0591927	1.34408	0.0208784
MRPL13	YKR006C			phi high	7.16594	0.072073	1.79221	2.36078e-05	7.10778	0.0582469	0.646976	0.197431	7.24341	0.0256837	1.00226	0.0853113	7.04623	0.0829224	1.20916	0.0384664
YPK1	YKL126W			phi high	7.16647	0.0730715	1.63157	5.822e-05	7.09738	0.0294598	0.579105	0.247771	7.16886	0.066807	0.493005	0.396829	6.95574	0.0925907	0.155138	0.790692
FUN26	YAL022C			phi high	7.16903	0.0353551	1.17393	0.0041672	7.10906	0.0638425	0.470133	0.34948	7.25148	0.0156346	0.975705	0.0930696	6.96371	0.0817436	0.386551	0.507819
MRPL51	YPR100W	*		phi high	7.17123	0.0916879	2.18275	9.71561e-06	6.95341	0.0991856	-1.79804	0.000505989	6.97155	0.140484	-1.66099	0.00482685	7.08179	0.0677912	1.67437	0.00407539
CNM67	YNL225C	*		phi high	7.17252	0.100137	2.93527	2.85717e-08	7.08671	0.120402	1.4321	0.00943794	7.39219	0.0904368	4.4701	2.01063e-12	7.141	0.039421	2.42288	3.53385e-05
RSM19	YNR037C	*		phi high	7.17367	0.123993	1.46994	0.00242095	7.03946	0.0980419	-0.42555	0.404836	7.16216	0.0127191	-0.295043	0.609771	7.11537	0.0549554	2.12344	0.000296796
	YER068C-A	*		phi high	7.17487	0.103053	2.85994	2.95576e-08	6.95596	0.099363	-1.25724	0.0161586	7.21588	0.204378	2.53506	0.000145486	7.24657	0.145972	3.39686	2.30646e-08
	YPR099C	*		phi high	7.1762	0.114138	3.20795	5.38633e-08	6.62391	0.15778	-8.21613	9.65339e-41	7.05	0.184446	0.216226	0.711817	7.12306	0.0786125	2.24489	0.000144686
AFG3	YER017C	*		phi high	7.17649	0.0819514	1.84199	5.25148e-06	7.11874	0.0628528	0.502004	0.315797	7.15611	0.131382	0.858817	0.156963	6.99931	0.16835	0.551575	0.357017
PRS3	YHL011C	*		phi high	7.17751	0.0658501	2.83542	7.1476e-08	7.4799	0.463506	4.19181	4.26389e-09	7.11715	0.142201	-2.93751	1.24713e-06	7.10844	0.130372	1.84515	0.00194216
ERG28	YER044C	*		phi high	7.17763	0.0831697	1.85783	1.34482e-05	7.02044	0.096181	-1.81191	0.000484044	7.27881	0.0620569	1.75015	0.00327797	7.09287	0.0462436	1.80979	0.00189816
PET111	YMR257C	*		phi high	7.17925	0.02973	2.15587	6.70443e-08	6.97292	0.0541739	-1.36482	0.00734698	7.34012	0.0284744	2.80641	2.80241e-06	7.01259	0.0776386	0.906076	0.120779
UGO1	YDR470C	*		phi high	7.18221	0.143172	1.50251	0.0058563	7.11556	0.0606008	0.597021	0.233548	7.17553	0.0393776	0.316423	0.584371	7.00032	0.0548165	0.751052	0.194752
ARD1	YHR013C			phi high	7.18288	0.0468419	2.00588	3.01278e-07	7.06537	0.0647898	-0.524662	0.295943	7.19362	0.047308	-0.439022	0.447403	6.96592	0.0591135	0.332403	0.566456
RML2	YEL050C	*		phi high	7.18571	0.132288	2.13043	1.74767e-05	6.98196	0.167568	-1.6296	0.00546272	7.0321	0.241532	-0.0995569	0.882367	7.22932	0.127657	3.25847	5.86047e-08
ATP1	YBL099W	*		phi high	7.18859	0.0672043	3.71927	5.50177e-11	7.37818	0.37871	5.99986	9.02871e-16	7.80101	0.201043	11.3639	2.92208e-34	7.14923	0.112224	2.51462	2.55041e-05
BDF1	YLR399C	*		phi high	7.18868	0.0332208	3.06423	3.93264e-12	7.17341	0.079234	1.81199	0.000603318	7.24009	0.0676684	-0.0782265	0.892259	7.09704	0.126716	1.89318	0.0014844
SWD1	YAR003W			phi high	7.18922	0.0506255	1.2959	0.0017397	7.14531	0.0719179	1.31574	0.00935479	7.22484	0.02087	0.642232	0.267061	6.93504	0.0796404	-0.0366511	0.949917
ISA1	YLL027W	*		phi high	7.19402	0.0718632	2.46278	1.21771e-08	7.07029	0.105745	-0.893839	0.090381	7.1259	0.0772415	0.0787243	0.891598	7.09889	0.152742	1.69035	0.0047912
VMA7	YGR020C	*		phi high	7.19703	0.118526	1.93563	1.48092e-05	7.08185	0.184394	-1.28272	0.0191059	6.98583	0.0682604	-2.41147	5.07472e-05	7.01698	0.0794926	1.12897	0.0531283
CDC40	YDR364C			phi high	7.19832	0.0628524	2.4637	2.19265e-09	7.02106	0.0713841	-0.20811	0.686576	7.23368	0.0468123	0.506773	0.38292	6.95292	0.0529816	0.199699	0.730622
VMA8	YEL051W	*		phi high	7.19973	0.0955509	3.46154	4.261e-12	6.89623	0.114957	-2.99672	1.27207e-08	7.0692	0.116563	-0.360364	0.53657	7.02272	0.16111	0.825269	0.167197
FAA3	YIL009W			phi high	7.20722	0.0773155	3.20628	1.28615e-11	7.04211	0.0414919	-0.718791	0.151832	7.11819	0.0551045	-0.624821	0.285162	6.90164	0.0790704	-0.167096	0.774233
LTV1	YKL143W			phi high	7.20896	0.0448821	2.65164	4.18064e-11	7.07911	0.0299279	0.149035	0.765833	7.37459	0.100943	1.76983	0.00299367	6.9731	0.0947736	0.352319	0.546702
RPB4	YJL140W			phi high	7.2115	0.0904353	2.59261	7.14742e-10	7.07532	0.0522225	-0.16753	0.73748	7.23169	0.0425001	0.714067	0.222751	6.9294	0.130663	0.234418	0.692573
GLN3	YER040W	*		phi high	7.21257	0.117352	2.22145	3.98067e-06	7.17889	0.194179	2.40894	1.94175e-05	7.22571	0.194903	3.19271	4.02726e-07	7.10651	0.138817	1.83837	0.0019691
ADO1	YJR105W	*		phi high	7.21894	0.0640414	2.67419	6.07132e-11	7.28724	0.11941	4.11944	2.12478e-14	7.30434	0.0199258	2.06387	0.000463397	7.14769	0.0703464	2.63486	9.16817e-06
MRPL31	YKL138C	*		phi high	7.22204	0.0699208	3.71508	7.50677e-15	7.18749	0.117971	2.34146	8.20752e-06	7.49283	0.149648	5.23327	5.79163e-14	7.18244	0.175798	2.6658	1.08441e-05
VMA5	YKL080W	*		phi high	7.2234	0.100083	2.9137	5.52141e-10	7.08861	0.0503624	0.244849	0.626313	7.22082	0.0394878	0.819288	0.159024	6.92408	0.0314645	0.00739328	0.989791
SPO7	YAL009W			phi high	7.22542	0.0516172	2.80886	1.09787e-10	7.11617	0.0608564	0.714395	0.154326	7.33326	0.0219173	2.01817	0.000586963	6.91099	0.0419203	-0.265037	0.646832
GCN4	YEL009C			phi high	7.22836	0.0651909	3.04684	1.21092e-13	7.14133	0.0619487	1.5079	0.00368771	7.26049	0.00737848	1.11057	0.0556179	7.01487	0.0603085	0.891159	0.125272
SGF73	YGL066W	*		phi high	7.2285	0.1662	2.29604	0.000388254
STP22	YCL008C	*		phi high	7.23879	0.11489	3.03627	2.36783e-09	7.30969	0.378401	5.73386	7.10587e-15	7.93954	0.345634	13.9808	6.10757e-38	7.20513	0.147135	2.98368	6.99698e-07
SSZ1	YHR064C			phi high	7.24358	0.0859646	3.22185	2.36206e-12	6.97429	0.0960615	-1.4427	0.00488235	7.0584	0.128102	-0.305752	0.596778	7.09003	0.106217	1.7181	0.00344003
MDM20	YOL076W	*		phi high	7.24532	0.0985055	2.98352	2.63946e-11	7.35779	0.20013	5.13094	4.97524e-18	7.16093	0.0378058	-0.511485	0.377395	7.24432	0.0964193	3.47845	6.1222e-09
LOC1	YFR001W	*		phi high	7.24582	0.118643	3.10186	2.16203e-10	6.94002	0.0823377	-2.18738	1.9621e-05	7.08471	0.0835652	-0.481828	0.404037	7.12919	0.117332	2.11111	0.000380954
CYS4	YGR155W	*		phi high	7.24618	0.127793	2.91969	1.07621e-09	7.01252	0.0452246	-1.27794	0.0108822	6.96017	0.169371	-1.28423	0.0270601	7.04729	0.0711018	1.2438	0.0327789
VMA22	YHR060W	*		phi high	7.24784	0.0959117	3.11443	4.339e-12	7.04855	0.0359678	-0.337899	0.503261	7.24335	0.110277	1.43006	0.0199069	7.09472	0.124559	1.74214	0.00316743
ACO2	YJL200C	*		phi high	7.24844	0.0516813	3.35078	2.62319e-16	7.2556	0.152251	3.97556	8.43697e-13	7.32458	0.0275475	2.2473	0.000151447	7.16788	0.143319	2.99144	1.01188e-06
TCM10	YDR350C	*		phi high	7.25751	0.0886838	4.03008	1.05832e-14	7.09879	0.140659	1.61226	0.00352707	7.1479	0.217009	2.33656	0.000111692	7.1126	0.0590389	2.02964	0.000532313
PET112	YBL080C	*		phi high	7.26064	0.111239	4.1846	1.69143e-14	7.55723	0.406913	8.11531	1.70593e-23	7.24627	0.0438575	0.560011	0.333465	7.06609	0.145138	1.82939	0.00240196
RPL27A	YHR010W			phi high	7.26167	0.0597559	3.54573	1.75915e-17	7.18875	0.1704	1.30939	0.0144842	7.15461	0.0476566	-0.150716	0.795096	6.9244	0.107856	-0.20201	0.730161
DID4	YKL002W	*		phi high	7.26289	0.0672098	3.89402	1.11875e-18	7.05573	0.0418776	0.0842759	0.868409	7.10401	0.111338	0.110984	0.848544	6.9144	0.0515466	-0.0697492	0.904131
RPL20B	YOR312C	*		phi high	7.26569	0.175692	3.41099	4.62667e-09
	YML010W-A	*		phi high	7.268	0.118294	3.47585	2.38362e-13	7.10134	0.172243	-0.135504	0.819866	7.36985	0.0853139	3.54708	1.29725e-08	7.09751	0.129423	1.74737	0.00332784
CLN3	YAL040C	*		phi high	7.27422	0.0557631	3.20674	4.46273e-13	7.1911	0.125621	2.53553	2.22206e-06	7.33693	0.0183183	2.38323	5.79117e-05	7.19202	0.0719855	2.93102	7.8598e-07
IES6	YEL044W	*		phi high	7.2749	0.0515478	4.45283	2.70865e-19	7.18579	0.132679	2.08399	9.4353e-05	7.30149	0.00725885	1.71099	0.00343031	7.11697	0.0898609	2.01316	0.000614895
MSY1	YPL097W	*		phi high	7.27544	0.115914	4.41753	5.24375e-15	7.12901	0.0319814	1.08405	0.0306881	7.10998	0.129256	-0.0303194	0.960096	7.12049	0.0511766	2.16588	0.000222228
HSL7	YBR133C	*		phi high	7.27821	0.179039	4.51114	2.47112e-12	7.17235	0.245579	2.03223	0.000674848	7.3037	0.0445721	1.67976	0.00450662	7.17529	0.0768001	2.76455	3.1555e-06
SNC1	YAL030W			phi high	7.27869	0.0939198	2.35098	3.37313e-08	7.03857	0.0568699	-0.719559	0.151657	7.16175	0.0900693	0.822332	0.15681	6.95316	0.0639427	0.294405	0.612629
ADA2	YDR448W			phi high	7.28064	0.11229	3.80973	6.02969e-17	7.16886	0.0873308	2.26762	1.38854e-05	7.33511	0.0343971	2.02652	0.000596432	7.06304	0.00370027	1.54562	0.00776377
SPT10	YJL127C	*		phi high	7.28567	0.165513	4.61725	1.15788e-12	7.4299	0.112736	7.62638	4.14599e-36	7.38682	0.110105	4.01083	3.73536e-10	7.70036	0.444111	9.6199	7.55363e-29
DIA4	YHR011W	*		phi high	7.28861	0.0550184	5.67782	2.47775e-23	7.22578	0.224707	2.63756	2.47699e-05	7.30679	0.158372	3.50133	9.69972e-08	7.27268	0.167542	3.71643	1.24296e-09
MRPL6	YHR147C	*		phi high	7.29524	0.105457	5.50951	2.95887e-19	7.13226	0.0426017	1.54492	0.00262595	7.13466	0.129456	0.793792	0.175876	7.31954	0.0949777	4.64658	7.06861e-14
DEF1	YKL054C	*		phi high	7.30386	0.118906	4.27341	1.40939e-16	7.06098	0.0251105	-0.138713	0.783124	7.19468	0.10136	1.47011	0.0125345	7.14893	0.228734	2.13164	0.000635275
BRO1	YPL084W	*		phi high	7.31105	0.0270456	6.54777	3.22526e-29	6.98155	0.0344635	-1.89029	0.000199138	7.11033	0.0342466	-0.772684	0.181269	6.93601	0.160011	-0.151358	0.801091
GND1	YHR183W	*		phi high	7.32211	0.189233	5.37156	7.56973e-16	7.14508	0.105012	1.28242	0.0135386	7.08394	0.221216	1.31211	0.0265392	7.1486	0.229364	2.88723	5.71578e-06
MSH1	YHR120W			phi high	7.32348	0.122211	4.45286	2.41285e-17	6.96025	0.0756329	-1.85875	0.000262878	7.2967	0.14165	-0.19318	0.739085	6.99838	0.0155471	0.787026	0.173162
CDH1	YGL003C	*		phi high	7.32477	0.106019	5.51771	2.17564e-19	6.6891	0.182111	-6.78883	2.30844e-31	7.05397	0.221971	0.915718	0.120893	7.38227	0.306506	4.67657	2.8976e-12
	YCL007C	*		phi high	7.32764	0.0557911	5.42973	9.57764e-29	7.49102	0.463276	7.90161	4.00882e-20	7.33707	0.0186147	2.24621	0.000145281	7.04844	0.118201	1.17541	0.0465897
MSD1	YPL104W	*		phi high	7.32774	0.0876561	5.82475	9.18216e-25	7.24584	0.158891	3.48705	2.71477e-10	7.0279	0.133286	-1.87118	0.00312133	7.20583	0.0314164	3.18004	8.38419e-08
SNT309	YPR101W	*		phi high	7.33631	0.0866463	5.56706	1.25257e-25	7.05581	0.26345	-0.86055	0.173471	7.16171	0.147097	1.5122	0.0104848	7.12737	0.132359	2.05484	0.000559764
GPM2	YDL021W	*		phi high	7.34385	0.104227	4.97073	3.6767e-23	6.76978	0.232271	-4.809	1.59189e-16	7.48777	0.143674	6.60106	2.1663e-17	7.07668	0.0323191	1.75542	0.00260246
VPH2	YKL119C	*		phi high	7.34541	0.151483	5.18363	3.3946e-18	7.22109	0.120492	4.27999	1.12144e-12	7.49903	0.0550178	4.20936	1.07381e-11	6.91773	0.0335648	-0.177138	0.759395
ZUO1	YGR285C	*		phi high	7.36436	0.0851794	5.48308	1.14988e-25	7.12241	0.144418	-0.1576	0.763001	7.19281	0.174818	-2.25889	0.000214773	6.88937	0.0717245	-0.546461	0.34706
SPT7	YBR081C	*		phi high	7.38231	0.131529	5.83359	2.31328e-25	7.25906	0.211016	5.80143	1.73024e-16	7.84031	0.21812	9.77486	3.95717e-24	7.1824	0.077909	3.01635	4.6333e-07
MRPS8	YMR158W	*		phi high	7.39746	0.0879922	6.7171	5.69575e-37	7.21401	0.125762	1.86056	0.000425769	7.2915	0.0996864	0.697898	0.245108	7.02535	0.0433734	1.04336	0.0721852
VPS65	YLR322W	*		phi high	7.39809	0.142229	5.57839	1.19016e-18	7.12923	0.022182	1.49749	0.00337829	7.25552	0.0117283	1.17805	0.0425756	7.4412	0.457127	5.33188	3.87566e-13
POS5	YPL188W	*		phi high	7.45742	0.108977	9.05918	1.09787e-37	7.01659	0.149389	-0.281828	0.620862	6.99384	0.0134123	-3.18432	1.37394e-07	7.00011	0.188469	0.754961	0.206249
SFP1	YLR403W	*		phi high	7.46126	0.0488054	9.81982	1.45918e-48	7.12313	0.0454611	1.30748	0.0108321	7.20908	0.0809131	1.38606	0.0183351	7.12985	0.0281373	2.33328	6.75275e-05
FEN2	YCR028C	*		phi high	7.47589	0.0949307	8.01626	7.16486e-38	7.23588	0.49486	6.8013	9.53655e-13	7.56089	0.241711	9.05168	1.42649e-28	7.4335	0.311379	5.47529	2.93129e-16
