# Supplementary material for: Genome-wide analysis of intracellular pH reveals quantitative control of cell division rate by pHc in Saccharomyces cerevisiae
Source: Genome Biol. 2012 Sep 26;13(9):R80. doi: 10.1186/gb-2012-13-9-r80 (PMC3506951; doi:10.1186/gb-2012-13-9-r80)
Supplement: Additional file 2 — pHc analysis of 432 slow growing mutants. All strains were grown in standard conditions (2% glucose, pHex of 5.0) and fluorescence was registered in three to six biological replicates, and are presented as average and 95% confidence interval. pHc was compared to wild-type (WT) controls in the same replicate, to determine a Z-value. Significance of the pHc difference with WT was determined using a two-tailed t-test assuming equal variance with a P-value < 0.05. ND refers to mutants for which fewer than three replicates were successfully measured. Significantly low pHc values are shown in orange, significantly high pHc values in blue. [file gb-2012-13-9-r80-S2.XLSX]

## Sheet: Sheet1
Gene	ORF	pHc	95% CI	Z-value	p-value
SPO7	YAL009W	7.22542	0.0266717	2.80886	1.09787e-10
CYS3	YAL012W	7.14811	0.0715861	1.35127	0.000432086
TPD3	YAL016W	7.13345	0.0468971	1.12232	0.00317277
CCR4	YAL021C	7.14817	0.124524	1.28438	0.000955594
FUN12	YAL035W	7.12714	0.066699	0.860038	0.0242639
CYC3	YAL039C	7.13783	0.164235	1.12947	0.00412415
GCV3	YAL044C	7.14697	0.061414	1.35772	0.000401688
HTB2	YBL002W	7.06621	0.0885665	-0.247885	0.517206
LDB7	YBL006C	7.74314	0.33841	14.5181	2.31358e-63
	YBL012C	7.08895	0.0931561	0.259272	0.498653
PIM1	YBL022C	7.13277	0.0949998	1.06581	0.00562827
MRPL16	YBL038W	6.96772	0.0857764	-2.28803	9.4241e-09
	YBL044W	7.16156	0.163446	1.57949	7.8361e-05
COR1	YBL045C	7.16473	0.104247	2.06371	3.46554e-06
SHP1	YBL058W	N.D.
PET112	YBL080C	7.26064	0.434159	4.1846	1.69143e-14
MRP21	YBL090W	7.00504	0.0375607	-1.58863	3.31067e-05
ROX3	YBL093C	7.1244	0.0735124	0.749802	0.0492257
ATP1	YBL099W	7.3667	0.078534	5.46024	7.15601e-21
COQ1	YBR003W	7.10318	0.077788	0.398919	0.302091
FUR4	YBR021W	7.11042	0.100498	0.749326	0.0566203
PDX3	YBR035C	6.98737	0.0406611	-1.88673	1.06708e-06
SCO1	YBR037C	6.99307	0.0822761	-1.76008	5.77914e-06
SPT7	YBR081C	7.48044	0.53261	7.52313	7.41534e-34
VPS15	YBR097W	7.07464	0.0810605	-0.0553704	0.885039
CYC8	YBR112C	7.00465	0.0635528	-1.45016	0.000180329
CBP6	YBR120C	7.14111	0.162059	1.3802	0.000939796
VMA2	YBR127C	7.06931	0.129089	-0.774897	0.0614845
HSL7	YBR133C	7.27821	0.659676	4.51114	2.47112e-12
DEM1	YBR163W	7.09779	0.0392768	0.525436	0.182584
UMP1	YBR173C	7.10361	0.113367	0.763583	0.0637347
FZO1	YBR179C	7.07336	0.0176694	-0.148094	0.694969
RPL21A	YBR191W	7.01072	0.088872	-1.50578	9.23251e-05
MRPS5	YBR251W	6.9954	0.0673867	-1.68175	1.56427e-05
MRPL37	YBR268W	6.97906	0.0407673	-2.05524	1.19928e-07
MRPL27	YBR282W	7.00148	0.0519708	-1.62441	3.45809e-05
	YCL005W	7.03928	0.0789169	-0.74587	0.0525681
	YCL007C	7.32764	0.0518689	5.42973	9.57764e-29
STP22	YCL008C	7.34314	0.576892	5.18525	1.19607e-17
FYV5	YCL058C	7.03329	0.0402332	-0.942345	0.0140488
CDC10	YCR002C	7.10115	0.0648135	0.638298	0.101959
MRPL32	YCR003W	7.13989	0.157147	1.23467	0.00211692
YCP4	YCR004C	7.1496	0.0492826	1.30995	0.000628696
HTL1	YCR020W-B	7.11235	0.0759533	0.365379	0.38864
	YCR024C	6.99819	0.0202424	-1.64812	1.75617e-05
FEN2	YCR028C	7.38222	0.858149	5.8912	8.72927e-14
IMG1	YCR046C	7.0897	0.0584813	0.23777	0.530973
BUD23	YCR047C	7.13359	0.0289992	1.23786	0.00140229
RAD18	YCR066W	7.05155	0.0328106	-0.534612	0.15878
TUP1	YCR084C	7.09823	0.0953218	0.505608	0.194031
CDC50	YCR094W	7.03023	0.0510132	-0.909133	0.0182035
	YDL009C	7.09716	0.0444352	0.420673	0.270326
GPM2	YDL021W	7.34385	0.32384	4.97073	3.6767e-23
GPD1	YDL022W	7.07278	0.0816152	-0.199012	0.604317
	YDL032W	7.12741	0.0516379	0.839311	0.0279848
MTF2	YDL044C	7.05366	0.0899969	-0.701849	0.087277
MRP10	YDL045W-A	7.10325	0.161927	0.375276	0.380774
SIT4	YDL047W	7.06217	0.028709	-0.341914	0.369639
KNH1	YDL049C	7.1061	0.0564318	0.597474	0.116722
	YDL057W	7.06882	0.0573025	-0.138847	0.717922
	YDL063C	7.0588	0.0187114	-0.395544	0.296106
COX9	YDL067C	7.05914	0.0345622	-0.402451	0.288398
	YDL068W	7.056	0.0633314	-0.329362	0.420609
CBS1	YDL069C	7.10823	0.0492058	0.854079	0.0389629
YET3	YDL072C	7.078	0.0895385	0.0620687	0.872943
	YDL073W	7.08572	0.0560841	0.126666	0.737423
RPL31A	YDL075W	6.99491	0.0818373	-1.75081	0.000143819
MSS2	YDL107W	6.99543	0.0520349	-1.95601	1.05143e-06
NUP84	YDL116W	N.D.
BUD30	YDL151C	7.03985	0.0333102	-0.861181	0.0233653
GGC1	YDL198C	7.03301	0.325556	-1.22894	0.00647134
SHS1	YDL225W	7.092	0.0842439	0.171499	0.649168
KCS1	YDR017C	6.75542	0.0720712	-6.88807	6.89635e-41
	YDR065W	7.04212	0.0961424	-0.811289	0.0493471
DOA4	YDR069C	7.12839	0.137045	0.775992	0.0551653
SHU2	YDR078C	7.04455	0.0372634	-0.620174	0.105916
PET100	YDR079W	7.03156	0.111378	-1.16431	0.00479913
	YDR114C	7.05959	0.0736693	-0.401401	0.300175
	YDR115W	7.11042	0.0640068	0.682406	0.0819392
SAC6	YDR129C	6.99237	0.417757	-1.55252	0.0159844
VPS61	YDR136C	6.92766	0.143932	-3.28167	5.51308e-15
RGP1	YDR137W	6.91778	0.019641	-3.48346	3.60786e-17
FYV9	YDR140W	7.05748	0.0494731	-0.614327	0.104219
RSM24	YDR175C	7.01427	0.0953808	-1.3079	0.000829658
NGG1	YDR176W	7.05244	0.0397332	-0.49737	0.195858
MSS116	YDR194C	7.01908	0.0136033	-1.35121	0.00048149
REF2	YDR195W	6.96553	0.0636072	-2.54197	4.42807e-10
CBS2	YDR197W	7.09683	0.0663446	0.205007	0.601842
VPS64	YDR200C	7.02982	0.063441	-0.949372	0.0132839
COQ4	YDR204W	7.057	0.0110587	-0.486981	0.198088
ADK1	YDR226W	7.09524	0.0739907	0.356914	0.349679
	YDR230W	7.07539	0.0486038	-0.0573058	0.880742
COX20	YDR231C	7.08643	0.0533303	0.120565	0.760691
MRPL7	YDR237W	7.05634	0.0415491	-0.431157	0.258632
AKR1	YDR264C	7.09837	0.365668	-0.154751	0.745344
MSW1	YDR268W	7.14049	0.519004	1.13166	0.0698706
GCN2	YDR283C	7.06581	0.0444823	-0.305906	0.419333
HDA2	YDR295C	7.11099	0.169288	0.594135	0.13745
MHR1	YDR296W	7.08853	0.139308	0.174166	0.654891
ATP5	YDR298C	7.09976	0.116747	0.222903	0.566802
PRO1	YDR300C	7.12149	0.168018	0.595523	0.136969
MRPL35	YDR322W	7.12551	0.183036	0.930003	0.019831
PEP7	YDR323C	7.06548	0.0879384	-0.415977	0.277751
MRPS28	YDR337W	7.11205	0.114697	0.615698	0.111062
MRP1	YDR347W	7.10389	0.0852903	0.443601	0.246612
TCM10	YDR350C	7.25751	0.337206	4.03008	1.05832e-14
CDC40	YDR364C	7.19832	0.139728	2.4637	2.19265e-09
ATP17	YDR377W	7.09609	0.107644	0.305292	0.425495
MRP20	YDR405W	7.09336	0.0699724	0.353162	0.353732
RPL12B	YDR418W	N.D.
NPL3	YDR432W	7.10066	0.0816357	0.447441	0.240002
	YDR433W	7.14958	0.131784	1.41702	0.00040399
	YDR442W	7.11233	0.0876454	0.647892	0.0921337
SSN2	YDR443C	7.1016	0.0661626	0.444369	0.24073
ADA2	YDR448W	7.28064	0.155572	3.80973	6.02969e-17
RPS18A	YDR450W	7.14203	0.0577378	1.38729	0.000362062
NHX1	YDR456W	7.11254	0.0733646	0.647116	0.0944511
TOM1	YDR457W	7.1354	0.0662627	1.196	0.00182707
MRPL28	YDR462W	7.0634	0.0601635	-0.236763	0.535782
UGO1	YDR470C	7.51161	1.35847	8.05043	1.0955e-11
VPS52	YDR484W	7.01962	0.0672975	-1.20532	0.00164333
VPS3	YDR495C	7.07244	0.0364619	-0.0107039	0.978073
GIN4	YDR507C	7.07054	0.106952	-0.11849	0.759359
EUG1	YDR518W	7.12536	0.077569	0.899786	0.0183797
	YDR521W	N.D.
SPS1	YDR523C	N.D.
QCR7	YDR529C	7.13764	0.1127	1.16518	0.0025115
GCN4	YEL009C	7.22836	0.124508	3.04684	1.21092e-13
CUP5	YEL027W	6.98703	0.239721	-1.90953	1.27883e-05
BUD16	YEL029C	7.07017	0.0384744	-0.0441435	0.908744
ANP1	YEL036C	7.04126	0.0390532	-0.847217	0.0258318
IES6	YEL044W	7.2749	0.194465	4.45283	2.70865e-19
	YEL045C	6.98927	0.0497381	-1.85368	2.0457e-06
GLY1	YEL046C	6.97054	0.0502809	-2.19646	2.06604e-08
RML2	YEL050C	7.18571	0.00658395	2.13043	1.74767e-05
VMA8	YEL051W	7.39957	0.283123	6.02375	1.3371e-20
RPL12A	YEL054C	7.11945	0.0817791	0.858167	0.0258002
BUD25	YER014C-A	7.07175	0.100188	-0.300589	0.469018
AFG3	YER017C	7.17649	0.0881177	1.84199	5.25148e-06
GLN3	YER040W	7.21257	0.35173	2.22145	3.98067e-06
ERG28	YER044C	7.17763	0.197556	1.85783	1.34482e-05
RSM18	YER050C	7.10894	0.0873866	0.613702	0.10953
PET117	YER058W	7.08682	0.112822	0.027695	0.942255
	YER068C-A	7.35629	0.320681	5.1498	1.64937e-16
MOT2	YER068W	7.02653	0.0557696	-1.04631	0.00651887
RNR1	YER070W	7.11754	0.0887001	0.962723	0.015739
ILV1	YER086W	6.98343	0.053024	-1.9967	4.27071e-07
	YER087W	7.04971	0.392536	-0.717339	0.158041
SSA4	YER103W	7.11165	0.11221	0.66258	0.0876161
KAP123	YER110C	7.08884	0.0889022	0.182539	0.634689
GLO3	YER122C	7.06466	0.0612034	-0.289659	0.453162
COX15	YER141W	7.10915	0.0657419	0.451243	0.240059
OXA1	YER154W	7.08242	0.106131	0.0923227	0.810787
RPH1	YER169W	7.08832	0.0532786	0.0282628	0.945499
LOC1	YFR001W	7.24582	0.322998	3.10186	2.16203e-10
CDC26	YFR036W	7.03715	0.0438491	-0.821856	0.0311483
CDH1	YGL003C	7.01304	1.49821	5.51771	2.17564e-19
PGD1	YGL025C	7.01514	0.0445321	-1.31718	0.000576789
HOP2	YGL033W	6.99322	0.0600789	-1.6324	3.05424e-05
RPB9	YGL070C	7.059	0.194979	-0.522204	0.194589
	YGL072C	7.03996	0.0493967	-0.941617	0.0179686
RMD9	YGL107C	7.06256	0.102011	-0.601254	0.146633
RSM23	YGL129C	7.09465	0.0901988	0.123635	0.750808
RPL1B	YGL135W	7.09666	0.055066	0.40294	0.291054
MRF1	YGL143C	7.06896	0.10883	-0.158485	0.681456
EMP24	YGL200C	7.00783	0.0384024	-1.49252	0.00014382
CHC1	YGL206C	N.D.
	YGL220W	7.10741	0.101803	0.57141	0.148009
COG1	YGL223C	N.D.
DOC1	YGL240W	7.03293	0.150862	-1.37245	0.000949616
RAI1	YGL246C	7.08578	0.242154	-0.335134	0.461759
PRP18	YGR006W	N.D.
VMA7	YGR020C	7.19703	0.177937	1.93563	1.48092e-05
CAX4	YGR036C	6.93387	0.118001	-3.26526	4.30901e-15
LST7	YGR057C	7.04597	0.178329	-0.165816	0.721893
COX18	YGR062C	7.05319	0.0883485	-0.807041	0.0511092
SPT4	YGR063C	7.02498	0.0881122	-1.23675	0.00153503
	YGR064W	7.03338	0.024417	-0.89782	0.0196693
MRPL25	YGR076C	7.06638	0.0662102	-0.283283	0.464128
	YGR102C	7.08066	0.270005	-0.0994301	0.83047
SRB5	YGR104C	7.03668	0.0730749	-1.00685	0.00902145
SHY1	YGR112W	7.0138	0.219254	-0.0287873	0.960298
	YGR150C	7.02514	0.357651	-1.25644	0.0110619
CYS4	YGR155W	7.24618	0.315861	2.91969	1.07621e-09
NSR1	YGR159C	7.08135	0.165929	0.136376	0.783812
	YGR160W	6.99075	0.0285215	-1.86837	1.21065e-06
MRPS35	YGR165W	7.03886	0.132537	-0.766928	0.0585181
CLC1	YGR167W	7.00668	0.117211	-1.49789	0.000146621
MSM1	YGR171C	7.16726	0.238883	1.13463	0.0891935
RNR4	YGR180C	7.0661	0.0765373	-0.647685	0.121932
ADE3	YGR204W	N.D.
RSM27	YGR215W	7.0505	0.0743798	-0.592278	0.125244
	YGR219W	7.0842	0.104772	0.0278409	0.943504
MRPL9	YGR220C	7.04208	0.0612369	-0.733961	0.0599131
PET54	YGR222W	7.07815	0.0723232	-0.227965	0.551255
PFK1	YGR240C	7.21218	0.943972	2.72098	0.000492408
RAD2	YGR258C	7.06215	0.043617	-0.233021	0.555039
BUD32	YGR262C	7.15439	0.0747299	1.77474	3.8081e-05
ZUO1	YGR285C	7.45538	0.303053	6.51224	5.8671e-35
PRS3	YHL011C	7.39174		5.40621	5.91723e-19
CBP2	YHL038C	7.15699	0.145827	1.56346	0.000146017
RPL27A	YHR010W	7.26167	0.0891001	3.54573	1.75915e-17
DIA4	YHR011W	7.65405	0.593373	10.5505	1.07403e-42
ARD1	YHR013C	7.18288	0.0869662	2.00588	3.01278e-07
PPA1	YHR026W	N.D.
RRF1	YHR038W	7.14333	0.154447	1.36896	0.000567312
	YHR039C-B	7.12102	0.0658562	0.746514	0.0501471
VMA22	YHR060W	7.24784	0.20543	3.11443	4.339e-12
SSZ1	YHR064C	7.24358	0.292186	3.22185	2.36206e-12
MSH1	YHR120W	7.32348	0.432112	4.45286	2.41285e-17
MRPL6	YHR147C	7.46496	0.238695	7.5105	8.97383e-28
	YHR168W	6.98924	0.0569232	-1.91572	8.276e-07
GND1	YHR183W	7.75209	1.69726	13.7031	6.53906e-25
FAA3	YIL009W	7.20722	0.0336285	2.53891	6.76259e-09
RPL2B	YIL018W	7.07633	0.0409901	-0.0765563	0.840272
QDR2	YIL121W	7.10614	0.0647799	0.491652	0.195877
MRS1	YIR021W	7.09652	0.125136	0.341964	0.377502
YVH1	YIR026C	7.07772	0.0549014	-0.024341	0.949005
COX16	YJL003W	7.08886	0.0581273	0.384051	0.328237
CTK2	YJL006C	7.07751	0.0350341	-0.0179547	0.962158
TDH1	YJL052W	7.10993	0.0646677	0.675202	0.0780926
ZAP1	YJL056C	6.9754	0.0790608	-2.30183	5.65272e-09
MRPL8	YJL063C	7.11521	0.0959106	0.797898	0.0388573
SCP160	YJL080C	6.99605	0.132786	-1.8184	6.86902e-06
MRPL49	YJL096W	7.1422	0.120714	0.961862	0.0216202
MEF2	YJL102W	7.14712	0.0219826	1.15519	0.00598284
SPT10	YJL127C	7.79039	1.21039	13.9742	8.46715e-36
TRK1	YJL129C	7.13513	0.152717	0.971959	0.0145923
RPB4	YJL140W	7.2115	0.0428978	2.59261	7.14742e-10
QCR8	YJL166W	7.12538	0.105778	0.885791	0.0216393
PFD1	YJL179W	7.05796	0.0682256	-0.356284	0.353014
ATP12	YJL180C	7.04687	0.0248801	-0.684124	0.0727306
RPL39	YJL189W	N.D.
	YJL200C	7.24844	0.126586	3.35078	2.62319e-16
CBP1	YJL209W	7.03388	0.105036	-0.945654	0.0585334
SAG1	YJR004C	7.15117	0.0614238	1.37119	0.000478189
HIT1	YJR055W	7.14469	0.0160755	1.04974	0.0114077
	YJR056C	7.14667	0.0585817	1.47493	0.000148945
VPS25	YJR102C	7.1042	0.0776938	0.585962	0.1255
SOD1	YJR104C	7.06398	0.0181224	-0.516456	0.20731
ADO1	YJR105W	7.21894	0.135907	2.67419	6.07132e-11
RSM7	YJR113C	7.09507	0.0615305	0.32787	0.386735
CAF17	YJR122W	7.11643	0.105156	0.774826	0.0462959
MGM101	YJR144W	7.12582	0.0663093	0.893154	0.0219546
DID4	YKL002W	7.26289	0.190126	3.89402	1.11875e-18
MRP17	YKL003C	7.09495	0.106003	0.400022	0.308609
CCE1	YKL011C	7.05848	0.060857	-0.556913	0.141764
ATP7	YKL016C	6.92248	0.155537	-1.91656	0.000951846
DEF1	YKL054C	7.30386	0.415245	4.27341	1.40939e-16
VMA5	YKL080W	7.2234	0.235714	2.9137	5.52141e-10
	YKL118W	7.12906	1.00488	1.17268	0.0643909
VPH2	YKL119C	7.2279	0.485723	2.9996	1.74114e-06
YPK1	YKL126W	7.16647	0.111107	1.63157	5.822e-05
OCT1	YKL134C	7.16523	0.107382	1.83818	3.74452e-06
MRPL31	YKL138C	7.40511	0.242729	6.01968	2.96831e-23
LTV1	YKL143W	7.20896	0.116205	2.65164	4.18064e-11
RSM22	YKL155C	7.04722	0.0636635	-0.801847	0.0348708
	YKL162C-A	7.09221	0.0731563	0.32859	0.390282
	YKL169C	7.08837	0.0349663	0.350406	0.36625
MRPL38	YKL170W	7.07201	0.0534758	-0.526996	0.207304
MST1	YKL194C	7.09002	0.0488012	0.174761	0.652393
MRPL13	YKR006C	7.16594	0.234577	1.79221	2.36078e-05
	YKR073C	7.04969	0.0842004	-0.737047	0.0599961
	YKR075C	7.09612	0.057681	0.336821	0.378837
MRPL20	YKR085C	7.11291	0.27286	0.268768	0.553821
COX19	YLL018C-A	7.04201	0.0415459	-0.743427	0.0505323
ISA1	YLL027W	7.19402	0.12538	2.46278	1.21771e-08
	YLL030C	7.09247	0.114893	0.154071	0.686872
GON2	YLL033W	7.0393	0.0221805	-0.77946	0.0422964
SNF7	YLR025W	7.10404	0.0582045	0.606168	0.116133
AAT2	YLR027C	7.00734	0.0989245	-1.5654	5.36543e-05
IES3	YLR052W	7.03331	0.0782354	-0.890689	0.0222667
PET309	YLR067C	6.95488	0.0870289	-1.23847	0.0312181
FYV7	YLR068W	7.04672	0.0383242	-0.688002	0.0694328
MEF1	YLR069C	7.05616	0.102826	-0.604823	0.145586
BUD20	YLR074C	7.23327	0.299901	2.66794	2.90118e-06
SLS1	YLR139C	7.09491	0.218263	0.209003	0.682577
PEP3	YLR148W	N.D.
FMP53	YLR201C	7.10077	0.133445	-0.151484	0.732594
	YLR202C	7.07037	0.0832728	-0.324769	0.398015
MSS51	YLR203C	7.05692	0.116129	-0.478788	0.213445
QRI5	YLR204W	7.07132	0.1485	-0.261203	0.503683
BUR2	YLR226W	7.04589	0.272469	-0.986384	0.0245228
VPS34	YLR240W	7.0836	0.190007	-0.527618	0.224395
MAP1	YLR244C	7.05628	0.104361	-0.444548	0.248758
LCB5	YLR260W	6.98616	0.049914	-1.94188	5.46316e-07
DCS1	YLR270W	7.04786	0.0507026	-0.580054	0.13133
MEC3	YLR288C	7.04122	0.0811087	-0.840443	0.030426
ATP14	YLR295C	7.12827	0.125059	1.03582	0.0126336
ACO1	YLR304C	7.07464	0.0693038	-0.243601	0.532554
MRPL15	YLR312W-A	7.07952	0.025971	-0.167833	0.666992
VPS65	YLR322W	7.39809		5.57839	1.19016e-18
JIP3	YLR331C	7.07911	0.0773385	-0.0119037	0.975427
	YLR358C	7.0888	0.160536	0.0709851	0.865788
SSQ1	YLR369W	7.05842	0.0505951	-0.354226	0.357879
NAM2	YLR382C	7.04818	0.0812122	-0.799942	0.0383272
VPS33	YLR396C	7.06306	0.0632391	-0.247762	0.522831
BDF1	YLR399C	7.33007	0.112479	4.70422	1.77547e-20
SFP1	YLR403W	7.70501	0.475077	12.3049	7.21546e-70
VPS36	YLR417W	7.11429	0.0453593	0.761301	0.0455549
MRPL4	YLR439W	7.10611	0.0918273	0.539494	0.164539
VMA6	YLR447C	7.10889	0.101619	0.49104	0.206348
	YML010W-A	7.268	0.296461	3.47585	2.38362e-13
TRM9	YML014W	7.06092	0.134732	-0.605615	0.121168
RPS17A	YML024W	7.10528	0.0839035	0.551571	0.152047
PIF1	YML061C	7.07962	0.0495325	0.0725817	0.848981
ALO1	YML086C	7.09129	0.0268778	0.303168	0.435995
	YML095C-A	7.11295	0.146132	0.605685	0.123307
MRPL3	YMR024W	7.08173	0.0903645	0.146576	0.703267
HOF1	YMR032W	7.07047	0.0800968	-0.0598891	0.876784
ECM40	YMR062C	7.06522	0.0569245	-0.261885	0.489579
NAT4	YMR069W	7.11588	0.0820982	0.8255	0.0315571
TVP18	YMR071C	7.1624	0.135861	1.72324	1.2373e-05
ABF2	YMR072W	7.1117	0.0444998	0.599088	0.114476
VPS20	YMR077C	7.12419	0.0961349	0.884928	0.020778
ISF1	YMR081C	7.12646	0.165964	0.879452	0.0250926
	YMR082C	7.12164	0.0240259	0.874744	0.0214121
ADH3	YMR083W	7.07931	0.0596521	0.0061968	0.987022
	YMR084W	7.08949	0.0937821	0.027287	0.943045
YTA12	YMR089C	7.0696	0.0428962	-0.147797	0.698046
	YMR090W	7.11989	0.0998592	0.668433	0.0798313
NPL6	YMR091C	7.03042	0.0496882	-1.14758	0.0077623
STO1	YMR125W	7.06474	0.0601299	-0.307401	0.415909
RPL13B	YMR142C	7.07764	0.0576947	-0.0391556	0.917806
IMP1	YMR150C	7.12235	0.0714038	0.822955	0.0308205
YIM2	YMR151W	7.13534	0.0624738	1.01911	0.00745986
MRPS8	YMR158W	7.39746	0.215717	6.7171	5.69575e-37
	YMR184W	7.1198	0.0972009	0.740862	0.0522088
MRPL24	YMR193W	7.08383	0.0188566	0.11737	0.755406
MTF1	YMR228W	7.05496	0.0529573	-0.509008	0.178402
PEP5	YMR231W	7.06758	0.106578	-0.23217	0.546577
RPL20A	YMR242C	7.07656	0.063892	0.00488475	0.989809
PET111	YMR257C	7.17925	0.0647281	2.15587	6.70443e-08
PPA2	YMR267W	7.05113	0.0295557	-0.521305	0.170651
MRPL33	YMR286W	7.06181	0.0137983	-0.403689	0.367963
MSU1	YMR287C	7.06856	0.0531234	-0.226579	0.554475
	YMR293C	7.08402	0.0159361	0.135848	0.720817
MRP7	YNL005C	7.0483	0.0253587	-0.566102	0.136156
SSN8	YNL025C	7.0361	0.0987839	-0.896318	0.0205291
MSK1	YNL073W	7.07729	0.0866378	-0.0934384	0.807207
END3	YNL084C	7.09435	0.129732	0.185472	0.629776
FYV6	YNL133C	6.99715	0.0673846	-1.81828	2.92109e-06
RLR1	YNL139C	N.D.
ALF1	YNL148C	N.D.
YGP1	YNL160W	N.D.
MRPL22	YNL177C	7.07474	0.0662881	-0.123559	0.74322
	YNL184C	7.09134	0.0307451	0.307647	0.419022
	YNL213C	7.04914	0.116671	-1.10574	0.00812678
CNM67	YNL225C	7.42857	0.315097	6.42618	8.22125e-17
RPA49	YNL248C	7.14641	0.087317	1.46867	0.000164153
RAD50	YNL250W	7.04219	0.0555674	-0.896347	0.0194782
MRPL17	YNL252C	7.09069	0.0815955	0.26854	0.48318
PDR17	YNL264C	N.D.
	YNL266W	7.07065	0.068948	-0.211791	0.576622
BSC4	YNL269W	N.D.
	YNL276C	N.D.
	YNR036C	N.D.
RSM19	YNR037C	7.17367	0.379942	1.46994	0.00242095
POP2	YNR052C	7.01117	0.063966	-1.36829	0.00039256
PDR18	YNR070W	7.02976	0.0873888	-0.976747	0.0108371
IFM1	YOL023W	7.05248	0.0387867	-0.53256	0.164387
MSE1	YOL033W	7.14042	0.0914256	0.968281	0.0168514
GAL11	YOL051W	6.95652	0.0340096	-2.55373	1.20257e-10
THP1	YOL072W	6.98993	0.0629124	-1.92183	7.58552e-07
MDM20	YOL076W	7.24532	0.188595	2.98352	2.63946e-11
COQ3	YOL096C	7.06485	0.0153102	-0.321923	0.394706
PKH2	YOL100W	N.D.
SPT20	YOL148C	N.D.
PEP12	YOR036W	N.D.
SGO1	YOR073W	7.0831	0.24003	-0.119276	0.775833
RPS7A	YOR096W	7.07993	0.0651959	0.0739255	0.846748
ORT1	YOR130C	6.89384	0.399082	-3.79807	2.92694e-11
TUF1	YOR187W	7.11388	0.492002	-0.173426	0.762699
BFR1	YOR198C	7.05749	0.0313133	-0.445164	0.244157
	YOR199W	7.05016	0.0783226	-0.664026	0.0816612
	YOR200W	7.02982	0.0180925	-1.17866	0.00297784
MRM1	YOR201C	7.02102	0.00237942	0.0967856	0.865912
FMP38	YOR205C	7.0573	0.0263381	-0.509996	0.182651
MGM1	YOR211C	7.11197	0.62841	0.70937	0.232428
MET7	YOR241W	7.01317	0.0495809	-1.35957	0.000383128
HNT3	YOR258W	7.10073	0.21951	0.031583	0.940339
SNF2	YOR290C	6.98226	0.0532263	-2.02987	1.95332e-07
UAF30	YOR295W	6.99039	0.115655	-1.82221	3.1606e-06
	YOR305W	7.02429	0.12056	-1.19502	0.00256593
PRO2	YOR323C	7.08845	0.241959	-0.0194872	0.965229
MIP1	YOR330C	7.04893	0.0239134	-0.572591	0.138685
VMA4	YOR332W	7.17964	0.231029	1.1402	0.0629996
SNF8	YPL002C	7.0556	0.0153814	-0.629518	0.0986349
AEP3	YPL005W	7.02669	0.0144005	-1.0837	0.00472723
MRPS16	YPL013C	7.05163	0.0218825	-0.530594	0.161962
SUV3	YPL029W	7.04955	0.186035	-0.930027	0.028298
PHO85	YPL031C	7.06938	0.0947154	-0.48465	0.251968
ISM1	YPL040C	7.20747	0.198992	1.9221	0.000281454
SSN3	YPL042C	7.19698	0.208133	1.95886	0.000738992
VPS16	YPL045W	7.2522	0.119552	2.13543	0.00105935
DIG1	YPL049C	7.05298	0.100227	-0.52656	0.174683
MNN9	YPL050C	7.00605	0.0651632	-1.33028	0.000770539
GRX5	YPL059W	7.08994	0.0284374	0.37643	0.33395
VPS28	YPL065W	7.12507	0.0129565	0.953488	0.0158291
	YPL077C	7.07396	0.0453725	-0.0393035	0.917888
ATP4	YPL078C	7.0139	0.134303	-0.0592958	0.917725
BRO1	YPL084W	7.52079	0.0700277	8.44855	4.86021e-38
MSY1	YPL097W	7.27544	0.408705	4.41753	5.24375e-15
MSD1	YPL104W	7.32774	0.323843	5.82475	9.18216e-25
MRP51	YPL118W	7.043	0.081067	0.538886	0.348277
TAF14	YPL129W	7.06414	0.00994981	-0.292607	0.446059
COX11	YPL132W	6.98708	0.0907023	-0.616562	0.281785
PPT2	YPL148C	7.0084	0.0782086	-0.189019	0.741429
MRPL40	YPL173W	7.04028	0.0634811	0.451773	0.43106
POS5	YPL188W	7.45742	0.529255	9.05918	1.09787e-37
RSA1	YPL193W	7.08043	0.0406507	0.0912712	0.80979
CBP3	YPL215W	7.02231	0.161662	0.0972648	0.865623
TFP3	YPL234C	7.14214	0.101626	1.25443	0.00173586
HFI1	YPL254W	7.15727	0.262854	2.21332	2.4498e-05
PLC1	YPL268W	6.91552	0.0261816	-3.41464	3.57225e-17
ATP15	YPL271W	7.1292	0.0814753	1.02419	0.00905523
VMA13	YPR036W	7.10478	0.111863	0.541242	0.175043
MSF1	YPR047W	6.93551	0.0578385	-1.53811	0.00782347
ATG11	YPR049C	N.D.
ISA2	YPR067W	7.03442	0.265967	0.286166	0.622583
NOT5	YPR072W	7.14275	0.0834656	1.00127	0.0118434
VPS69	YPR087W	7.11659	0.0689592	0.80274	0.0370758
	YPR099C	7.42609	0.996072	7.32602	3.5219e-20
MRPL51	YPR100W	7.17123	0.350095	2.18275	9.71561e-06
SNT309	YPR101W	7.33631	0.335312	5.56706	1.25257e-25
	YPR116W	6.99134	0.179763	-0.571857	0.319814
CTR1	YPR124W	7.24204	0.0947817	2.48884	3.43901e-05
NAT3	YPR131C	7.12188	0.139724	0.748758	0.0531035
VPS66	YPR139C	6.96764	0.0402359	-2.32906	2.79007e-09
KRE6	YPR159W	7.13715	0.0760223	1.29927	0.00176736
TIF3	YPR163C	7.1467	0.0420506	1.47062	0.000287594
MRP2	YPR166C	6.97672	0.150436	-0.852312	0.138219
