# Supplementary material for: Genome-wide analysis of intracellular pH reveals quantitative control of cell division rate by pHc in Saccharomyces cerevisiae
Source: Genome Biol. 2012 Sep 26;13(9):R80. doi: 10.1186/gb-2012-13-9-r80 (PMC3506951; doi:10.1186/gb-2012-13-9-r80)
Supplement: Additional file 4 — Figures S1 to S4. See Additional file 5 for further data pertaining to Figure S3. [file gb-2012-13-9-r80-S4.XLS]

## Sheet: Sheet1
Normal growth rate compared to pHc
					average z-value
category		Gene	ORF	absolute pHc	t-4 to t-9 hours	corrected p-value	GO process
ion homeostasis		SCO1	YBR037C	low	-0.823204	>1	copper ion transport
		OCT1	YKL134C	high	0.0953981	>1	cellular iron ion homeostasis
		BOP3	YNL042W	low	0.701315	>1	response to mercury ion
vacuole		VMA8	YEL051W	high	0.497761	>1	vacuolar acidification
		VMA22	YHR060W	high	0.725512	>1	vacuolar acidification
		VMA5	YKL080W	high	1.26945	>1	vacuolar acidification
		VPS66	YPR139c	low	1.54	>1	protein targeting to vacuole
		VPS61	YDR136C	low	-0.869213	>1	protein targeting to vacuole
mitochondria		CBP6	YBR120C	high	-1.41663	>1	mitochondrial translation
		MRPL32	YCR003W	high	-0.718637	>1	mitochondrial translation
		MSH1	YHR120W	high	-0.532486	>1	mismatch repair, mitochondrion organization
		CYC3	YAL039C	high	-0.330711	>1	cytochrome c-heme linkage
		RRF1	YHR038W	high	-0.283444	>1	mitochondrial translation
		COR1	YBL045C	high	-0.0867844	>1	aerobic respiration
		MRP21	YBL090W	low	0.0858476	>1	mitochondrial translation
		AFG3	YER017C	high	0.233283	>1	protein import
		QCR7	YDR529C	high	0.488132	>1	aerobic respiration
		MRPS8	YMR158W	high	0.716618	>1	mitochondrial translation
		COQ6	YGR255C	low	0.788708	>1	ubiquinone biosynthetic process
		MRPL31	YKL138C	high	0.807142	>1	mitochondrial translation
		MRPL13	YKR006C	high	0.94527	>1	mitochondrial translation
		MRPL6	YHR147C	high	1.15723	>1	mitochondrial translation
		PET100	YDR079W	low	1.28782	>1	aerobic respiration
		ATP1	YKL016C	low	1.36	>1	ATP synthesis coupled proton transport
		MRPL51	YPR100W	high	1.39779	>1	aerobic respiration
		PET112	YBL080C	high	1.40721	>1	mitochondrial translation
		ATP7	YBL099W	high	1.52	>1	ATP synthesis coupled proton transport
		PET111	YMR257C	high	1.6146	0.12843	regulation of mitochondrial translation
chromatin		SCP160	YJL080C	low	-1.45672	>1	chromatin silencing at telomere
		NPL6	YMR091C	low	-0.771035	>1	chromatin remodeling
		DEP1	YAL013W	low	-0.134086	>1	histone deacetylation
		HFI1	YPL254W	high	0.821475	>1	chromatin modification
		ARD1	YHR013C	high	0.907869	>1	histone acetylation
gene expression		UAF30	YOR295W	low	-1.33652	>1	transcription from RNA polymerase I promoter
		RPB4	YJL140W	high	0.0850534	>1	recruitment of 3'-end processing factors
		POP2	YNR052C	low	0.801297	>1	nuclear-transcribed mRNA poly(A) tail shortening
		CBP2	YHL038C	high	0.965993	>1	Group I intron splicing
		PGD1	YGL025C	low	1.22315	>1	transcription from RNA polymerase II promoter
		GAL11	YOL051W	low	1.4054	>1	transcription from RNA polymerase II promoter
translation		MTG2	YHR168W	low	-0.558991	>1	translation
		SSZ1	YHR064C	high	-0.252915	>1	regulation of translational fidelity
		RPL21A	YBR191W	low	0.454376	>1	translation
		RPL31A	YDL075W	low	0.471838	>1	regulation of translational fidelity
		LOC1	YFR001W	high	0.81655	>1	ribosomal large subunit biogenesis
		MEF2	YJL102W	high	1.24506	>1	translational elongation
secretion and polarity		VPS52	YDR484W	low	-1.02167	>1	retrograde transport, endosome to Golgi
		EMP24	YGL200C	low	-0.484199	>1	ER to Golgi vesicle-mediated transport
		TVP18	YMR071C	high	-0.35662	>1	vesicle-mediated transport
		SNC1	YAL030W	high	0.101285	>1	endocytosis
		FIS1	YIL065C	low	0.580256	>1	peroxisome fission
		FHN1	YGR131W	low	0.406264	>1	PM protein localization
		DID4	YKL002W	high	1.06893	>1	intralumenal vesicle formation
		STP22	YCL008C	high	1.47849	>1	late endosome to vacuole transport
amino acids		GLY1	YEL046c	low	-1.59	0.47	glycine biosynthetic process
		SLM5	YCR024C	low	-1.28346	>1	asparaginyl-tRNA aminoacylation
		NAT5	YOR253W	low	0.542427	>1	N-terminal protein amino acid acetylation
		AAT2	YLR027C	low	0.816127	>1	aspartate biosynthetic process
		GCV3	YAL044C	high	1.20722	>1	glycine catabolic process
		CYS4	YGR155W	high	1.41616	>1	cysteine biosynthetic process from serine
lipids		ERG28	YER044C	high	-1.3635	>1	ergosterol biosynthetic process
		YPK1	YKL126W	high	0.52419	>1	negative regulation of phospholipid translocation
		FAA3	YIL009W	high	0.539344	>1	long-chain fatty acid metabolic process
		OPI3	YJR073C	low	0.794481	>1	phosphatidylcholine biosynthetic process
mitosis		TOM1	YDR457W	high	1.02648	>1	mitosis
		TPD3	YAL016W	high	1.24494	>1	mitotic cell cycle spindle assembly checkpoint
		CCR4	YAL021C	high	1.44043	>1	traversing start control point of mitotic cell cycle
ascospore formation		BDF1	YLR399C	high	-0.303886	>1	ascospore formation
		SPO7	YAL009W	high	0.256545	>1	ascospore formation
various		PIM1	YBL022C	high	-0.762962	>1	chaperone-mediated protein complex assembly
		HOP2	YGL033W	low	-0.547245	>1	reciprocal meiotic recombination
		SWD1	YAR003W	high	-0.316688	>1	telomere maintenance
		MNN9	YPL050C	low	-0.313007	>1	barrier septum formation
		FRT2	YAL028W	high	-0.291328	>1	response to stress
		FUN26	YAL022C	high	0.0963751	>1	nucleoside transport
		SAG1	YJR004C	high	0.10639	>1	agglutination involved in conjugation with cellular fusion
			YJL216C	low	0.30027	>1	disaccharide catabolic process
		ADO1	YJR105W	high	0.592861	>1	purine base metabolic process
		MOT2	YER068W	low	0.743802	>1	protein polyubiquitination
			YMR074C	low	1.01297	>1	apoptosis
		STE20	YHL007C	low	1.19112	>1	activation of MAPKKK activity
unknown		HIT1	YJR055W	high	-0.690296	>1	biological process unknown
		YIM2	YMR151W	high	-0.605186	>1	biological process unknown
			YJR056C	high	-0.387758	>1	biological process unknown
		CWH36	YCL007C	high	-0.132585	>1	biological process unknown
			YGL024W	low	-0.048627	>1	biological process unknown
		YCP4	YCR004C	high	-0.0433475	>1	biological process unknown
			YBL044W	high	0.0620817	>1	biological process unknown
			YGR160W	low	0.729943	>1	biological process unknown
		IES6	YEL044W	high	0.783974	>1	biological process unknown
		ACO2	YJL200C	high	0.917469	>1	biological process unknown
		GPM2	YDL021W	high	0.986128	>1	biological process unknown
Low growth rate compared to pHc
					average z-value
category		Gene	ORF	absolute pHc	t-4 to t-9 hours	corrected p-value	GO process
mitochondria		RSM19	YNR037C	high	1.80379	2.53437e-07	regulation of mitochondrial translation
		TCM10	YDR350C	high	2.45661	<1.00E-19	regulation of mitochondrial translation
		FEN2	YCR028C	high	2.55251	<1.00E-19	mitochondrial genome maintenance
		DIA4	YHR011W	high	2.67	<1.00E-19	aerobic respiration
		MSD1	YPL104W	high	2.67762	<1.00E-19	mitochondrial aspartyl-tRNA aminoacylation
		ATP15	YPL271W	high	2.74208	<1.00E-19	ATP synthesis coupled proton transport
		AEP3	YPL005W	low	3.65972	<1.00E-19	ATP synthesis coupled proton transport
		MSY1	YPL097W	high	3.8947	<1.00E-19	mitochondrial tyrosyl-tRNA aminoacylation
		MSF1	YPR047W	low	6.148	<1.00E-19	mitochondrial phenylalanyl-tRNA aminoacylation
		RRG9	YNL213C	low	7.59685	<1.00E-19	mitochondrial genome maintenance
chromatin		SPT7	YBR081C	high	2.79554	<1.00E-19	chromatin modification
		SPT10	YJL127C	high	3.39205	<1.00E-19	chromatin remodeling
		SPT4	YGR063C	low	3.61564	<1.00E-19	chromatin organization
		SPT5	YML010W	high	1.67313	0.00429361	chromatin organization
		ADA2	YDR448W	high	4.73873	<1.00E-19	chromatin modification
		SNF2	YOR290C	low	5.43564	<1.00E-19	chromatin remodeling
telomeres		DEF1	YKL054C	high	5.61723	<1.00E-19	telomere maintenance
		BUD32	YGR262C	high	7.41189	<1.00E-19	telomere maintenance
gene expression		SRB5	YGR104C	low	2.18814	<1.00E-19	transcription from RNA polymerase II promoter
		GLN3	YER040W	high	2.24523	<1.00E-19	regulation of transcription by nitrogen catabolites
		SNT309	YPR101W	high	2.61047	<1.00E-19	nuclear mRNA splicing, via spliceosome
		RPA49	YNL248C	high	3.17775	<1.00E-19	RNA elongation from RNA polymerase I promoter
		THP1	YOL072W	low	3.53662	<1.00E-19	mRNA export from nucleus
		RPS18A	YDR450W	high	3.81164	<1.00E-19	rRNA export from nucleus
		BUD23	YCR047C	high	5.01995	<1.00E-19	rRNA export from nucleus
		GCN4	YEL009C	high	11.3536	<1.00E-19	regulation RNA polymerase II promoter
translation		LTV1	YKL143W	high	1.6374	0.0161171	ribosomal small subunit export from nucleus
		RPL27A	YHR010W	high	2.17518	<1.00E-19	translation
		TIF3	YPR163c	high	2.77	<1.00E-19	translation
		ZUO1	YGR285C	high	4.83979	<1.00E-19	regulation of translational fidelity
secretion and polarity		SEC28	YIL076W	low	1.87253	3.29804e-09	ER to Golgi vesicle-mediated transport
		MDM20	YOL076W	high	1.91817	6.8746e-11	cytoskeleton organization, mitochondrion inheritance
		CNM67	YNL225C	high	2.23654	<1.00E-19	mitotic spindle organization
		PRS3	YHL011C	high	2.43371	<1.00E-19	fungal-type cell wall organization
		KRE6	YPR159w	high	2.34	<1.00E-19	fungal-type cell wall organization
		UGO1	YDR470C	high	3.16436	<1.00E-19	filamentous growth
vacuole		TFP3	YPL234C	high	2.60219	<1.00E-19	vacuolar acidification
		VPH2	YKL119C	high	2.67573	<1.00E-19	vacuolar acidification
		BRO1	YPL084W	high	4.74899	<1.00E-19	vacuolar transport
		VMA7	YGR020C	high	6.16658	<1.00E-19	vacuolar acidification
		VMA3	YEL027W	low	16.0484	<1.00E-19	vacuolar acidification
cell cycle		DOC1	YGL240W	low	1.88716	4.19706e-11	mitotic metaphase/anaphase transition
		HSL7	YBR133C	high	2.12266	<1.00E-19	G2/M transition of mitotic cell cycle
		CLN3	YAL040C	high	2.24502	<1.00E-19	G1/S transition of mitotic cell cycle
		SFP1	YLR403W	high	2.43704	<1.00E-19	G2/M transition of mitotic cell cycle
		CDH1	YGL003C	high	3.77113	<1.00E-19	mitotic metaphase/anaphase transition
		CDC40	YDR364C	high	4.46158	<1.00E-19	G1/S transition of mitotic cell cycle
amino acids		CYS3	YAL012W	high	2.68429	<1.00E-19	cysteine biosynthetic process
		ORT1	YOR130C	low	4.06421	<1.00E-19	arginine biosynthetic process
stress response		GND1	YHR183W	high	2.42029	<1.00E-19	cellular response to oxidative stress
		POS5	YPL188W	high	3.92081	<1.00E-19	cellular response to oxidative stress
various		MSS116	YDR194C	low	1.99634	7.10012e-15	intron splicing
		FYV6	YNL133C	low	2.0417	3.88912e-15	double-strand break repair
		RML2	YEL050C	high	2.95471	<1.00E-19	fatty acid metabolic process
		ISA1	YLL027W	high	3.45948	<1.00E-19	biotin biosynthetic process
		ZAP1	YJL056C	low	3.71866	<1.00E-19	cellular zinc ion homeostasis
unknown			YOR200W	low	2.09858	<1.00E-19	biological process unknown
		KRE28	YDR532C	low	2.83833	<1.00E-19	biological process unknown
			YDR433W	high	3.93745	<1.00E-19	biological process unknown
			YPR099C	high	4.1254	<1.00E-19	biological process unknown
		RRG7	YOR305W	low	5.33357	<1.00E-19	biological process unknown
		VPS65	YLR322W	high	6.88387	<1.00E-19	biological process unknown
			YER068C-A	high	7.57672	<1.00E-19	biological process unknown
High growth rate compared to pHc
					average z-value
category		Gene	ORF	absolute pHc	t-4 to t-9 hours	corrected p-value	GO process
mitochondria		MRPS5	YBR251W	low	-1.93913	4.75251e-13	mitochondrial translation
		MRPL27	YBR282W	low	-2.55219	1e-19	mitochondrial translation
		MRPL37	YBR268W	low	-1.94867	1.78202e-13	mitochondrial translation
		RSM24	YDR175C	low	-3.41323	<1.00E-19	mitochondrial translation
		MRPL16	YBL038W	low	-2.08034	2.12133e-18	mitochondrial translation
pyrophosphates		KCS1	YDR017C	low	-6.0874	<1.00E-19	inositol phosphate biosynthetic process
		PLC1	YPL268W	low	-6.68079	<1.00E-19	inositol phosphate biosynthetic process
signal transduction		LCB5	YLR260W	low	-3.14442	<1.00E-19	calcium-mediated signaling
		RHO5	YNL180C	low	-2.31464	9.35435e-15	Rho protein signal transduction
lipid synthesis		PDX3	YBR035C	low	-2.79759	<1.00E-19	fatty acid metabolic process
		CAX4	YGR036C	low	-3.12693	<1.00E-19	lipid biosynthetic process
vesicular transport		RGP1	YDR137W	low	-2.51851	<1.00E-19	retrograde transport, endosome to Golgi
		CLC1	YGR167W	low	-1.95658	4.94982e-13	endocytosis
various		ILV1	YER086W	low	-2.34157	<1.00E-19	isoleucine biosynthetic process
		MSS2	YDL107W	low	-2.36678	<1.00E-19	protein insertion
		CYC8	YBR112C	low	-2.24105	<1.00E-19	chromatin remodeling
		REF2	YDR195W	low	-2.31846	<1.00E-19	mRNA processing
unknown			YEL045C	low	-1.89998	1.304e-11	biological process unknown
		AIM44	YPL158C	low	-2.80461	<1.00E-19	biological process unknown
