# Supplementary material for: Genome-wide analysis of intracellular pH reveals quantitative control of cell division rate by pHc in Saccharomyces cerevisiae
Source: Genome Biol. 2012 Sep 26;13(9):R80. doi: 10.1186/gb-2012-13-9-r80 (PMC3506951; doi:10.1186/gb-2012-13-9-r80)
Supplement: Additional file 5 — Data belonging to the hierarchical cluster plot in Figure S3 in Additional file 4. Mutants are listed in the order in which they appear in the cluster plot, for all three clusters. Mutant growth profiles were fitted to the parent strain pHc-growth rate relationship, and at each time point the Z-value of the digression from the fit was determined compared to the average and variance of 96 parent strain growth curves at the same time point. Time courses during the growth phase (t = 4 h to t = 9 h) of these Z-values were used to statistically categorize the mutants as wild type (WT; 92/173 mutants; 96 parent strain profiles also fall in this category), significantly (corrected P-value < 0.01) slow growing (62/173 mutants), or significantly fast growing (19/173 mutants) with respect to pHc. [file gb-2012-13-9-r80-S5.XLSX]

## Sheet: wt cluster
	Time(h)		4	4.16667	4.33333	4.5	4.66667	4.83333	5	5.16667	5.33333	5.5	5.66667	5.83333	6	6.16667	6.33333	6.5	6.66667	6.83333	7	7.16667	7.33333	7.5	7.66667	7.83333	8	8.16667	8.33333	8.5	8.66667	8.83333	9
ORF	Gene name		Z-value	Z-value	Z-value	Z-value	Z-value	Z-value	Z-value	Z-value	Z-value	Z-value	Z-value	Z-value	Z-value	Z-value	Z-value	Z-value	Z-value	Z-value	Z-value	Z-value	Z-value	Z-value	Z-value	Z-value	Z-value	Z-value	Z-value	Z-value	Z-value	Z-value	Z-value
YPR139C	VPS66		2.486	2.38746	2.43078	2.12021	1.78188	2.19004	1.82266	2.24846	1.591	1.28571	1.16156	0.83243	0.278561	0.0666721	1.07678	0.579418	0.713161	0.794592	0.978994	0.414265	1.36377	1.4762	0.934401	0.96036	1.6281	2.08818	2.33539	2.45317	2.57861	1.96665	2.83133
YKL080W	VMA5		3.77161	2.71579	2.56731	2.11641	0.679251	1.6231	1.36014	0.776659	1.28326	1.12523	0.784057	0.479418	1.27144	0.123802	-0.385004	0.0844698	-0.194741	0.689926	1.58248	0.827104	0.822525	1.0925	-0.0902162	0.899542	1.1877	0.923822	0.991007	1.66265	2.65568	2.47551	3.45056
YKL002W	DID4		1.78172	2.63435	1.07836	1.66478	0.966779	1.251	1.88464	0.865291	1.45484	0.944321	-0.574266	0.612581	0.705032	0.584064	-0.202018	-0.525838	-0.442888	1.16046	0.530025	-0.0182965	1.09685	1.3328	1.1723	0.384163	0.802574	1.47359	1.88927	2.37036	2.13006	2.4426	1.68747
YPR100W	MRPL51		3.98106	2.36831	1.99603	2.07026	2.01195	3.45488	1.93792	-0.223418	-0.213281	1.97431	-0.226381	0.371823	0.539803	1.32449	1.8217	1.13184	0.973644	-0.0567449	0.0307295	-0.938985	0.914125	1.12657	1.1864	1.80139	1.40946	1.34232	2.18217	2.08878	2.17891	3.30741	1.46405
YKR006C	MRPL13		2.43563	1.72193	2.20739	0.690514	0.910017	0.850753	1.46828	0.767697	2.06794	1.45017	1.38159	1.9608	0.397813	1.49624	0.506641	0.000718672	0.0810963	0.00321168	0.935134	0.150433	-0.0638395	0.837838	1.24018	0.425956	0.806395	0.612094	0.410287	1.11876	0.412114	0.882474	1.13713
YNR052C	POP2		1.89771	1.51741	1.84633	1.85167	1.80834	1.30382	1.37304	1.41634	1.73515	1.98387	0.691744	1.00093	-0.488185	-0.117917	0.151829	0.305255	0.0249731	0.073715	0.430653	0.273472	-0.00585448	1.19471	1.1618	0.538219	1.18431	0.575202	1.60145	0.91127	0.223493	-0.490737	-1.1338
YPL254W	HFI1		3.55631	3.144	3.55157	1.97945	1.9508	0.373953	0.605884	0.0904075	0.162202	0.98974	0.379922	1.49493	0.84093	0.379335	0.54322	0.157371	0.171529	0.175372	0.510249	0.929556	0.397841	0.559529	-0.0323075	0.0239519	-0.221096	0.709422	1.61184	0.865815	0.802342	-0.41206	-0.826272
YJL200C	ACO2		2.4961	2.71231	1.65996	1.24992	1.07257	0.745958	0.871563	0.724162	0.763214	1.19299	1.22428	2.14291	-0.0688737	1.68591	0.0164366	-0.0866227	0.0750107	-0.77321	-1.13936	-0.545151	-1.10462	0.493534	0.0357727	0.748673	0.915541	1.68473	1.6714	1.96868	2.47593	1.44418	2.08766
YMR158W	MRPS8		2.47135	1.73778	0.385427	1.26522	1.24291	-0.0239693	0.736968	0.513655	-0.290175	1.31542	-0.103704	0.650583	1.25504	1.21536	0.471534	-0.614089	-0.558809	-0.356232	-0.372588	-0.28197	-0.643462	0.64187	0.891639	1.2491	1.07521	1.07488	2.84733	1.02082	1.50365	0.633722	1.26068
YKL126W	YPK1		2.15353	1.38012	1.39897	0.83439	1.08906	1.31592	1.33533	0.382483	0.305318	-0.114208	-1.40106	0.0628262	0.556249	-0.165855	-0.0786853	-0.178692	-0.688006	-0.0269968	-0.622249	0.356509	-0.307569	0.405942	-0.0909592	0.381654	0.965617	1.03669	1.5717	2.05145	0.760072	0.990495	0.589838
YKL016C	ATP7		4.31323	2.80664	2.3576	3.17894	2.32393	2.92768	3.65621	2.23078	2.16035	2.26568	0.903918	0.624614	0.620859	1.44649	0.860506	0.990836	1.20696	0.965687	1.16649	0.79671	1.74814	0.879776	1.07134	0.654704	1.04178	1.24695	0.949161	0.624709	-0.343558	0.962101	0.522821
YDR079W	PET100		3.51318	2.28406	1.60946	1.72569	2.28469	1.91177	1.5394	2.61899	1.90304	2.40912	2.02559	0.892742	0.937599	1.35775	2.02018	0.944352	0.342564	-0.236417	0.449498	0.577361	0.994959	1.49607	0.622877	0.559348	0.434717	0.803822	0.566222	0.833595	0.701856	1.06796	0.73041
YOL051W	GAL11		2.53239	2.07584	2.72119	2.32812	1.87096	2.08123	1.97229	2.34735	2.23428	1.80869	1.89214	1.04575	1.64848	1.01637	0.95736	0.765278	1.10243	1.00281	1.66508	1.9627	1.44719	1.6162	0.499183	0.658316	0.79328	0.993435	1.74786	0.605585	1.34782	1.08097	-2.25329
YDR457W	TOM1		1.8612	1.99333	2.76731	1.39826	1.41499	1.86204	2.11342	1.46447	0.963501	1.58363	0.581592	1.071	1.34168	1.47413	1.73643	1.28293	1.54683	1.21184	1.67821	1.31734	1.84417	1.43998	1.42387	0.971197	0.768691	0.219664	-0.499887	-0.479054	-1.19565	-1.92558	-1.41059
YHL038C	CBP2		3.14536	3.61801	2.05968	1.07	2.25365	1.73303	1.66297	1.58255	1.34868	1.93583	0.954248	1.14308	1.08507	1.33678	1.89431	0.583944	0.676763	1.09613	0.136275	1.2652	0.849487	0.869091	1.02246	0.560084	0.326164	-0.527209	-0.760389	-1.55306	-0.811923	-0.19499	-0.415497
YAL021C	CCR4		1.45189	1.04121	1.39856	1.55354	1.14062	2.58775	1.27284	1.38155	1.79489	0.537565	2.05894	1.50239	1.45367	1.0111	1.16662	1.69472	1.87105	0.735552	1.25655	1.76545	1.77373	2.38364	1.495	1.43838	1.54166	1.02449	1.12731	1.39329	1.64275	1.51155	0.645058
YHL007C	STE20		1.37914	0.00894092	0.284347	1.73058	0.994573	2.42607	1.1427	1.41011	1.59646	1.29391	2.1478	2.27944	1.02598	1.89057	0.827816	1.7625	2.40308	-0.167237	0.613367	0.173715	0.512663	1.15083	-0.0133826	1.87039	1.36662	1.27117	1.5887	0.819883	1.23548	1.07982	0.818618
YAL016W	TPD3		1.18068	0.0264056	0.311402	1.24678	0.797332	1.23581	1.66071	0.375824	0.871669	0.881344	1.12081	0.831237	1.07685	0.883693	1.8835	1.8683	1.28453	1.47815	1.20862	0.906242	1.44335	1.64641	2.63541	1.7504	1.7742	1.4852	1.21512	1.23814	1.3654	1.56223	1.34739
YAL044C	GCV3		0.750753	1.10973	0.985461	0.35265	1.07114	0.469047	0.765739	0.636957	0.79555	1.28533	0.645915	0.771217	1.2433	1.18346	1.8799	1.02438	1.99798	1.18089	1.56815	2.19737	1.42293	2.35113	2.02253	2.19834	1.28516	1.46957	1.40028	0.549127	0.385549	1.00611	1.41826
YGR255C	COQ6		1.3295	0.762413	0.501657	0.19156	0.679944	1.71844	0.686344	0.703804	-0.345076	1.00334	0.950018	1.82389	1.37018	0.144972	0.330559	0.60209	0.867958	0.897197	1.64033	0.224671	0.704391	1.77465	2.10025	1.24036	0.517757	0.740526	1.24207	-0.347004	-0.0448409	-0.00880894	0.44681
YMR074C	YMR074C		1.16955	1.56114	0.443899	0.86669	1.54653	1.4144	0.910402	1.04147	1.01694	0.571523	0.924678	-0.76267	0.407597	0.889165	1.6391	1.44438	1.29297	1.75513	0.634347	1.01021	0.87646	1.59618	1.17318	2.23346	0.31703	1.37741	1.19028	1.63677	0.754067	0.291602	0.178267
YHR013C	ARD1		0.722226	1.2481	1.7686	0.499328	0.612016	0.817029	0.728311	1.22494	0.567659	1.38188	1.02044	0.222472	0.407988	1.29096	0.701503	1.15652	1.53286	1.45293	0.909339	1.35172	0.986281	1.15148	1.04536	1.46167	0.818616	1.04319	0.949029	0.203615	0.0848746	0.251705	0.531283
YJR073C	OPI3		1.15534	-0.0167531	0.728117	0.330275	0.684635	1.23654	0.88086	0.315732	1.57051	0.471882	1.22602	0.838803	0.521156	0.734683	1.48994	0.748434	0.780258	0.182364	0.112422	0.245604	0.626766	-0.0958304	1.2007	1.20833	1.00422	1.09616	1.94831	0.933099	1.11279	0.430811	0.926751
YJL102W	MEF2		5.99994	5.33143	3.63512	3.99495	3.60318	3.5998	2.64209	3.10075	1.75427	1.64214	1.59029	2.11688	2.67082	1.11935	1.2367	0.614352	0.241603	0.0507553	-0.0844615	-0.128392	-0.0715757	-0.0727689	-0.559225	-0.0121166	0.704181	0.332805	0.121582	-0.209633	-1.69507	-1.91101	-2.76173
YOR253W	NAT5		0.47278	-0.515897	0.203158	-0.163352	-0.40139	0.340369	-0.449333	-0.774496	-1.09388	0.470094	1.2264	0.186856	1.02163	0.502271	2.12517	0.544688	0.543449	1.27818	1.12706	0.697421	1.01731	0.644955	1.29316	0.718707	1.61783	1.79481	0.9586	1.05899	0.626322	0.280727	-0.537339
YIL065C	FIS1		1.08914	0.356065	0.704246	0.897729	0.94446	1.16633	1.00976	1.12587	0.240288	-0.039834	0.794241	0.892429	1.44948	1.78306	1.54715	1.32479	0.871063	0.744836	0.391921	0.0401052	0.0577186	0.483825	0.0263932	0.461197	0.290745	-0.433753	0.118048	-0.536035	0.258011	0.020865	-0.0922148
YGR131W	YGR131W		0.381169	0.0810171	0.284845	-0.377939	0.449347	0.0146755	-0.156013	0.13266	1.24772	1.17044	1.12995	1.3464	0.200527	0.977492	0.973781	0.316658	1.87893	0.465069	0.83699	-0.52939	-0.376573	0.171637	-0.284112	-0.0220917	-0.273528	-0.142074	-0.144884	0.389543	0.663363	0.835648	0.952913
YJL216C	YJL216C		-0.362306	-0.0669545	0.0646106	0.595075	-0.0204581	0.416552	0.324059	0.546489	1.29466	0.156352	0.437542	0.534047	0.138122	-0.0533525	0.852417	0.65446	-0.106793	0.0352744	-0.464607	0.111776	0.1988	-0.785553	0.127211	0.828619	0.570966	0.516136	0.366123	0.613251	0.459954	0.62845	0.697442
YEL051W	VMA8		1.56327	2.7472	0.727347	2.96049	0.456026	2.32129	1.61035	-0.0140359	0.681765	0.260845	-0.191997	0.249197	0.565165	-1.64138	-0.0640904	-0.324045	-1.58037	-0.820784	1.03183	-0.0610325	1.15944	1.5366	0.179821	1.43306	-0.215124	0.85963	-0.167799	0.321639	0.373151	-1.8469	1.32002
YHR060W	VMA22		1.89367	0.233817	0.924394	-0.111388	0.392274	1.37073	-1.15269	1.90267	0.392006	0.972144	0.819095	-0.822798	0.290167	-0.43919	0.186706	0.840249	-0.309895	1.38802	0.0870434	-0.169216	0.0903965	0.515398	0.539898	0.850531	1.25254	1.99246	1.60466	1.06037	2.01209	1.94536	1.93934
YJR105W	ADO1		2.00724	0.978232	0.622926	0.25151	0.543512	1.26071	1.11533	1.99587	0.738932	0.0349847	-0.675046	0.917039	-0.284098	-0.600304	-0.0960613	-0.144408	-0.266397	0.0649017	-0.469279	-0.377069	-1.0608	-0.645188	0.150043	0.595327	0.968576	1.08444	1.79488	1.34586	1.7431	2.80526	1.97868
YNL042W	BOP3		0.51926	0.673012	0.429324	0.122382	-0.140488	0.168561	-0.109822	0.285208	0.828649	-0.253237	0.517524	0.794155	0.537766	0.0266157	1.79987	1.10653	0.181951	0.641438	0.115359	0.485336	0.311968	0.160706	1.69605	1.51542	1.53432	1.29307	1.72788	0.975009	1.70284	0.985048	1.10904
YGR160W	YGR160W		1.7913	0.782444	0.476061	0.448486	0.388679	1.67871	1.80027	-0.109218	0.593108	0.418358	-0.213876	0.251271	0.596404	0.504898	0.584889	-0.429436	-1.41451	-0.125212	-0.134285	0.500928	0.745342	0.390382	1.28031	0.859732	0.892661	0.217774	1.01263	0.960247	0.91558	2.21354	4.75075
YBR191W	RPL21A		0.527188	0.934397	-0.21682	-0.404252	-0.395939	0.368026	0.184688	0.0107085	-0.309761	-0.935044	0.210547	-0.6161	0.385978	0.215904	0.0836219	-0.516366	-0.171549	-0.889756	0.808471	-0.52962	-0.321731	1.04137	0.95932	1.12619	1.18349	2.21548	2.25	2.28222	1.16229	1.90387	1.53885
YGL025C	PGD1		1.89457	1.13386	0.00185857	1.55172	0.356094	0.84669	0.450402	0.698441	0.928529	-0.0312452	0.457883	1.2242	0.435854	1.30576	0.868774	0.649244	-0.251204	-0.117317	1.23116	1.11105	1.4569	1.92248	1.86412	1.93876	2.12204	2.8695	2.2528	1.88062	1.76334	1.75676	3.344
YLR027C	AAT2		1.0682	0.707736	0.468556	0.604427	0.96077	0.792358	0.654059	-0.268642	0.479395	0.00366478	-0.463623	-0.349323	-0.141904	-0.27561	0.278486	0.375481	1.33951	0.590316	0.0479553	0.346197	0.631922	1.36602	0.651163	0.540887	2.26822	1.50482	1.46674	1.60174	1.98254	2.78549	3.28237
YMR257C	PET111		1.84271	1.35475	3.46256	1.0949	1.59047	1.90966	0.763836	0.891659	1.10136	0.277651	1.18841	1.35013	0.912387	0.804595	0.962047	-0.00428005	1.04138	1.50192	1.61707	1.36498	1.24898	1.09134	1.40658	1.23361	2.54711	1.21667	2.41685	2.76744	3.21535	4.14557	3.73505
YGR155W	CYS4		2.08319	2.4024	0.894627	1.57224	0.665952	0.520364	0.349805	0.469467	0.319935	1.61315	1.57595	2.31176	1.03285	1.30696	0.571519	0.0321293	0.00124943	0.197905	0.598823	1.1347	1.0314	1.49272	0.726443	1.40616	2.06654	2.81836	2.33824	2.81323	2.59346	3.4874	3.47209
YHR147C	MRPL6		2.56619	1.17939	1.35592	0.802387	1.37099	1.14015	0.0327367	1.47709	0.753923	1.13778	0.0410361	0.273694	0.132019	0.46523	1.07955	-0.136002	-0.436681	-0.58414	0.191105	0.915599	0.766737	0.325365	0.953151	1.32495	1.31263	2.13485	2.04596	2.65586	3.28384	3.75254	3.5604
YDL075W	RPL31A		3.16498	2.45205	1.12324	3.9094	1.07287	-0.823385	-1.6685	-0.333606	0.899308	1.52896	-0.218347	-0.221625	-0.573657	-2.9412	-0.41645	-0.507944	-2.67823	-1.29559	0.0395377	-0.179278	-1.99648	0.975312	0.484664	-0.549267	0.723962	0.654209	1.71791	3.16892	1.91171	2.53376	2.66974
YEL044W	IES6		1.86801	2.08624	1.48835	-0.447905	0.171921	1.68437	-2.12989	-0.664214	-1.03117	0.112918	-0.0696403	-0.115455	0.863003	0.428734	-0.868469	-0.0093808	0.689361	0.891298	-0.0991912	0.111674	0.0387226	0.813237	-0.357584	0.425317	1.32842	2.51341	1.92653	2.1351	2.97485	3.982	3.56261
YER068W	MOT2		0.629972	1.04689	-0.0278933	0.765803	1.28975	-0.512542	-0.672926	-0.457394	1.75543	0.268494	-1.21542	-0.184181	0.772477	-0.882764	0.00574427	0.330261	-0.343078	-0.243466	-0.153456	0.199515	1.52345	0.364718	1.99617	1.9694	2.2113	1.62475	1.87914	1.70153	2.3635	2.59553	2.45717
YCL008C	STP22		0.456483	0.344954	1.11666	3.20399	-0.801326	-0.0946678	0.620829	-0.937722	0.51905	-0.68805	2.52516	1.57922	0.804763	0.24929	0.67092	1.27819	1.06702	0.396912	-0.509958	1.39093	0.310575	2.43426	3.42072	2.47257	1.96569	3.14569	2.94926	1.41649	4.97126	3.84764	5.70632
YBL099W	ATP1		1.0893	1.98679	1.01978	1.81356	0.637803	2.53267	0.609554	-0.371354	1.76804	1.11477	0.812921	0.386822	-0.074776	0.191303	0.212096	0.249996	0.160531	0.976458	0.773175	0.210954	0.668233	1.12679	1.22643	1.95766	2.45214	2.22552	3.25614	2.44351	3.62898	3.61353	3.30842
YKL138C	MRPL31		1.80945	0.613428	0.924184	0.921987	0.50061	-0.588628	1.57595	-0.333354	-0.24992	0.722047	-1.11245	-0.337053	1.18596	0.177987	0.0852436	-1.30725	-0.606329	0.0145147	-0.58015	-0.141268	0.0717297	0.298426	1.85709	2.65527	2.18701	2.70615	2.56569	2.1756	2.93667	2.30193	1.99089
YDL021W	GPM2		0.187314	0.611684	1.26884	-0.414228	-1.52593	-0.0530514	-0.562503	0.0217608	-0.550302	0.862397	-0.217442	-0.188068	-0.581025	-1.12665	0.324236	-0.636815	-1.13635	0.313097	-0.189564	1.6162	1.84759	1.54314	1.90709	2.42226	2.11673	3.18298	3.66878	3.06001	4.07373	3.96929	4.75478
YFR001W	LOC1		0.280353	-0.439075	0.558602	2.52814	-0.155443	-0.528473	-1.97132	-0.193119	1.96322	0.310937	0.946358	0.891731	0.795295	-1.93867	1.27818	0.158864	-1.07888	0.126399	-1.25052	1.27195	1.34479	2.14631	0.802191	0.948329	1.02219	2.33731	2.32727	1.92429	3.29905	3.16874	2.43807
YBL080C	PET112		0.761589	5.50483	1.65917	2.17303	0.880762	0.503353	-0.311225	-1.119	-0.139387	-0.0103018	0.743901	0.198314	-1.78125	-0.812139	-0.0218783	0.0974377	-0.420021	0.694035	2.31703	1.93264	0.677224	1.78569	1.26896	2.22792	1.83583	4.08208	3.69089	3.08812	4.52926	3.69911	3.88759
YIL009W	FAA3		-0.490561	-0.533843	-0.767739	0.318851	-0.599169	-0.682474	-0.93197	-0.817123	-0.28812	0.218861	0.635416	0.521356	0.218259	0.191973	0.385999	0.281087	-0.0549294	0.430144	0.209803	0.704114	1.50888	1.30879	1.09156	0.942478	1.42333	0.635752	1.61928	2.05528	2.44427	2.16466	2.57546
YAL013W	DEP1		-1.90016	-1.68257	-1.25879	-0.611312	-0.787724	-1.43409	-1.13821	-1.17733	-1.03664	-1.28533	-0.956545	-1.07322	-1.36755	-1.40814	-0.0267572	-0.737237	0.112081	0.0566476	-0.724953	-0.359104	-0.62032	-0.0405269	0.161469	0.491725	1.67483	1.64793	2.4051	2.36614	2.37406	2.09266	2.08719
YBL090W	MRP21		0.0116606	-0.562295	-0.679966	-1.39694	-0.868767	-1.638	-1.00691	-1.09863	-1.7124	-1.28534	-1.40798	-1.08902	-0.8755	1.08107	0.158964	0.35772	0.843228	0.784805	0.0799158	-0.191876	0.412362	0.463719	0.848997	1.54475	1.51883	1.89715	1.63889	1.34514	0.919508	1.583	0.985194
YCL007C	YCL007C		0.76329	-0.756885	-1.1016	0.892211	-0.44149	0.0493745	-0.293773	-1.98511	-0.602844	-0.356178	-0.964851	1.92324	-0.649165	-0.472452	-0.84944	-0.975907	-1.90091	-1.60121	-1.70865	-1.25441	-0.035703	-0.623365	-0.72937	0.199129	0.538924	1.15862	0.0160536	1.51103	2.41919	1.52451	2.19762
YPL050C	MNN9		-0.747116	-0.245074	-0.606858	-1.62384	-1.01161	-1.09487	-0.750696	-1.36095	-1.46088	-1.6537	-0.868876	-2.41219	-1.30164	-1.88225	-1.06822	-1.86849	-1.2897	-1.65249	-1.33613	-1.1553	-0.390785	-0.494606	0.305385	0.678421	0.547121	1.17258	1.84256	1.5878	2.94281	2.66329	4.83308
YHR120W	MSH1		-0.600085	-1.87373	-0.917801	-1.08492	-0.715568	-1.38798	-1.51962	-1.84649	-0.644775	-1.35261	-0.341683	-0.636774	-0.15078	-0.945412	-0.952521	-1.1193	-1.15431	-0.912158	-0.656262	0.0348726	-0.0762086	0.658148	-0.145285	0.222403	-0.11475	-0.034254	-0.24087	-0.0781298	0.355865	0.764345	0.959551
YCR003W	MRPL32		-0.453642	-0.290102	0.4941	-1.46915	-0.99243	-0.872093	0.101061	-2.24184	-0.370299	-1.52241	-0.68847	-0.626567	-1.45811	-1.86096	-2.30405	-1.86885	-3.3986	-1.68222	-1.11636	-0.218553	-0.659383	0.426487	-0.671864	-0.470687	-1.14313	-0.210003	0.356599	0.17187	0.830343	1.15031	0.781223
YMR091C	NPL6		0.587825	-0.543765	-0.928628	-1.14505	-1.31098	-1.10671	-1.37584	-1.71758	-0.434029	-1.44282	-1.99111	-1.76786	-2.96742	-0.174559	-0.973057	-1.87473	-0.840448	-1.63838	-1.75929	-1.28122	-1.44067	-1.11364	-0.742454	0.0588718	0.368588	1.24372	-0.0410699	0.580539	0.0662106	0.638839	1.16466
YBR037C	SCO1		0.180012	-0.649896	-0.484046	-1.16908	-1.18577	-0.190286	-1.4853	-0.416407	-2.11015	-1.49883	-2.06988	-1.24072	-0.729691	-2.92673	-2.27532	-1.31276	-1.72596	-1.81516	-1.53531	-1.15213	-1.31402	-1.72717	-0.886836	-0.0455274	-0.0926986	0.1928	1.18673	0.316916	1.72013	0.482457	0.441295
YER044C	ERG28		-0.457839	-2.49929	-1.76094	-1.31339	-2.4943	-1.43346	-1.72147	-2.22214	-1.89847	-2.48985	-2.13922	-2.12879	-1.40049	-2.14231	-3.01253	-2.01226	-2.92222	-2.4202	-2.48549	-2.59626	-1.78574	-1.51823	-1.30144	-0.268727	-0.38982	-0.578013	0.138249	0.718647	1.09172	1.18909	1.98659
YCR024C	SLM5		-1.99059	-1.90368	-1.99158	-2.07269	-2.5279	-2.00931	-2.62495	-2.40032	-3.7602	-2.36168	-2.31439	-2.39971	-1.28607	-1.64942	-2.22397	-2.1826	-1.47189	-1.49229	-1.54504	-0.498018	-0.789909	-0.376163	-0.208254	0.224828	0.531704	0.698213	1.28033	-0.274806	-0.08872	0.582844	-0.661102
YOR295W	UAF30		-1.88183	-1.99133	-1.86963	-2.20379	-1.42874	-1.36502	-1.57905	-1.42659	-2.08947	-2.28497	-2.11592	-1.97239	-1.95499	-2.30517	-1.30687	-0.850773	-1.01776	-0.663287	-1.48394	-1.02101	-0.850058	-0.977147	-1.1752	-1.35482	-0.643094	-1.18299	-0.601072	-0.854846	-0.252356	-0.235691	-0.492169
YBR120C	CBP6		-1.80027	-0.895876	-2.39898	-1.2744	-2.22726	-2.64069	-2.54023	-1.96637	-1.67346	-2.14487	-1.82466	-1.58059	-2.25096	-1.78305	-2.68668	-1.71677	-2.36455	-1.46369	-1.94681	-1.19204	-0.357329	-0.63929	-0.677816	-0.405247	-0.575868	-0.231109	-0.566661	-0.554419	-0.51419	0.0942897	-1.11569
YAL009W	SPO7		0.77107	0.495384	1.26591	0.0240533	0.51876	0.482566	1.12606	0.983671	0.590179	0.0561765	0.619617	0.0491423	-0.336767	0.0827359	0.119062	0.198579	-0.321359	0.102153	0.470316	0.272792	0.365453	0.0773891	-0.275845	0.439414	-0.397593	0.0749526	-0.268705	-0.67412	-0.144149	0.413383	0.772619
YER017C	AFG3		0.843773	0.767538	0.762187	1.34786	1.28576	1.10938	0.791444	0.536282	-0.555938	-0.7853	0.0648328	0.530558	-0.464654	-0.100223	-0.773092	-0.338244	0.208837	-1.31521	0.336772	0.796206	0.0718968	0.110091	0.441628	0.702481	0.528035	0.291031	0.0502834	0.224288	-1.09443	0.551003	0.306706
YAL030W	SNC1		0.264021	0.493064	0.430029	0.521992	-0.604978	0.277458	-0.118023	-0.0104012	0.254271	-0.17832	-0.255522	0.0214596	0.276295	0.239285	-0.030315	0.00559417	0.0964673	0.112544	-0.809162	0.176078	0.382057	-0.295612	-0.663458	0.287293	-0.0613611	0.312861	0.359712	-0.0994866	0.717745	0.889248	0.148996
YBL044W	YBL044W		0.547058	-0.137683	-0.0666743	0.146813	-0.717389	0.234629	0.0438715	0.570509	0.260122	0.107669	0.174321	0.371906	-0.126802	-0.26852	0.0628126	-0.208283	-0.56838	-0.226985	-0.423864	-0.683445	0.0458754	-0.496994	-0.451546	-0.391649	0.434287	0.438691	1.14597	0.533063	0.632203	0.685644	0.257306
YCR004C	YCP4		0.110068	-0.375602	-0.0100085	0.0145578	0.991748	0.437152	-0.0774544	0.0730533	-0.513001	-0.836177	-0.420038	0.163012	-0.0081586	-0.24634	-0.00347844	0.445462	-0.177764	0.0162552	-0.360578	-0.448776	-0.357853	-0.414481	-0.707894	-0.178375	-0.407832	0.511945	0.522577	0.364264	0.00970484	0.256434	0.283806
YHR064C	SSZ1		0.154739	0.563779	-0.0432267	-0.153921	-0.131992	0.397651	0.595962	-0.0940991	-0.587641	-0.275049	-0.519349	-0.766725	-0.849677	-0.177804	-0.420091	-0.69067	-0.781444	-1.23871	-1.58711	-0.32055	0.192581	0.260728	0.339177	-0.0412697	0.117333	-0.473682	-0.460941	-0.137891	-0.181359	-0.818519	0.2894
YDR529C	QCR7		1.75931	1.55634	4.09829	2.23446	3.2272	2.13671	1.8454	1.10259	0.899166	0.747095	1.74821	0.528983	0.796173	0.0280397	0.182323	-0.255907	0.240008	0.717922	0.6395	0.163203	0.644501	-0.465011	0.000142295	-0.675103	-0.315192	-1.11251	-1.00802	-1.23992	-1.99283	-1.22079	-1.87821
YBL045C	COR1		1.48013	1.56567	0.805319	1.73871	1.78353	2.0448	0.761991	2.22047	1.63972	0.356246	1.06781	0.556837	-0.218777	0.090835	0.0774487	-0.244716	-0.0644169	0.0424202	-0.575276	-0.0493103	-0.0651716	-0.452932	-0.771978	-1.22734	-1.37775	-2.401	-1.70656	-2.24568	-2.09942	-2.5144	-2.90753
YAL039C	CYC3		1.22725	2.63771	1.88192	1.27784	0.905937	2.48048	0.370923	0.486072	0.150621	-0.0673326	0.196452	0.118577	-0.998638	-0.433628	-0.658825	-0.17528	0.155505	-0.0239871	-0.787038	-1.27107	-0.785903	-0.665007	-1.56025	-1.02787	-1.39002	-1.31835	-2.18518	-2.01612	-2.35912	-1.9476	-2.47012
YHR038W	RRF1		2.52425	3.02276	2.56184	1.58478	2.44029	0.907544	1.35469	1.37858	0.388493	1.18415	0.282664	0.151549	-0.560928	-0.298959	0.0416804	0.0843818	-0.456636	-0.962936	-0.824492	-0.96318	-0.289126	-1.00004	-0.971867	-1.26766	-1.35255	-2.23134	-2.52533	-3.13356	-3.35328	-3.01652	-3.48603
YJR004C	SAG1		0.652013	0.574918	0.917895	0.331379	0.667525	0.106558	0.388117	0.301665	1.03103	0.874204	0.716339	0.880188	0.373246	0.423399	0.294832	0.372732	-0.176476	0.161514	-0.488876	-0.330422	-0.248683	-0.218927	-0.193075	-0.260107	-0.229774	-0.228212	-0.556338	-0.549109	-1.09619	-0.700801	-0.492465
YAL022C	FUN26		1.33967	1.4954	1.3788	1.51418	1.35986	1.76149	1.48901	1.26782	1.07674	0.618277	1.85444	0.317416	0.338578	0.27442	0.461476	0.245993	-0.156406	-0.486857	-0.573644	-0.81992	-0.534019	-1.3035	-1.50602	-1.05211	-1.02802	-1.35766	-1.03343	-0.930978	-1.08725	-0.907222	-1.02892
YKL134C	OCT1		1.72112	1.15614	1.06679	0.52583	0.737673	0.948776	1.13346	0.092479	0.400469	0.00716704	-0.250994	-0.820672	-0.402166	-0.618785	-0.630196	-0.397262	-0.185754	0.286996	-0.484308	-0.703582	-0.699485	0.102356	0.181069	0.0528586	-0.36514	0.662453	-0.146086	-0.608868	0.445015	0.694352	-0.944361
YJL140W	RPB4		2.08866	0.63222	1.76148	1.23868	1.43181	0.489546	0.29041	0.21696	-0.35853	0.204966	0.463758	-0.0913831	0.208266	0.39088	-0.577518	-0.745723	-0.575777	-0.291593	0.69449	-0.475849	-0.302931	0.315485	-0.328461	-0.608474	-1.08326	-1.00094	-0.162813	-0.0689677	-0.128396	0.00868846	-0.999036
YLR399C	BDF1		1.9465	0.487631	0.654875	1.1128	0.824074	0.733538	0.46709	-0.185591	-0.319459	-0.534869	-0.330166	-0.273645	0.812344	-0.202035	-0.817983	-0.52999	-0.961492	-1.57402	-1.31875	-0.938194	-1.213	-0.0396782	-0.569329	-0.28675	0.5802	-0.424051	-0.481882	-1.03249	-0.463981	-2.11813	-2.42404
YAR003W	SWD1		-0.0896127	1.16284	0.970014	0.00197974	-0.0866937	-0.635783	-0.45662	0.826691	-0.526477	-0.197995	-0.170809	-1.17819	-0.194353	-0.546524	-0.214419	-0.479782	-0.288818	-0.543263	-0.0915396	-1.16993	-0.280544	-0.63441	-0.718849	-0.490677	-0.290391	-0.197188	-0.420131	-0.344835	-0.855504	-0.153202	-1.5223
YMR071C	TVP18		-0.145056	0.0399294	0.023903	-0.0458716	-0.422028	-0.233055	-0.53681	-0.252108	0.180624	-0.104524	-0.582589	0.173189	-0.180046	-0.114649	-0.644868	-0.502098	0.0855414	-0.44994	-0.792054	-0.482023	-0.277665	-0.632141	-0.776851	-0.314543	-0.373332	-0.608995	-0.565067	-0.315939	-0.962105	-0.652854	-0.591184
YJR056C	YJR056C		-0.154306	0.17871	-0.395339	-0.196552	-0.153689	-0.534011	-0.616007	-0.244747	-0.062151	-0.431528	-0.194354	0.169513	0.575517	0.0855453	0.0600715	-0.473213	-0.290138	-0.551431	-0.481409	-0.133827	0.0355449	-0.828906	-0.407866	-1.03977	-0.587126	-1.07963	-0.786521	-1.0387	-0.792625	-0.708391	-0.943175
YHR168W	MTG2		0.200679	0.441163	0.858752	-0.00237663	0.269352	-0.0342233	-0.549802	-0.628258	-0.486497	-0.487509	-0.57179	-0.548855	-0.543708	-1.07308	-0.508202	-0.682129	-0.27792	-0.339199	-0.334336	-0.404366	0.2584	-0.235498	0.542176	0.00328244	0.838895	-0.362964	-1.39835	-2.38442	-3.01167	-3.38235	-2.49392
YMR151W	YIM2		1.57134	0.856822	0.487705	0.730913	0.116552	0.512402	0.212076	0.423207	0.557874	0.635715	-0.154098	-0.0673215	-0.427287	0.0531001	-0.424957	-0.101229	0.0427661	-0.38043	-0.593135	-0.748349	-1.34299	-1.35234	-1.29332	-1.53922	-1.24358	-2.03353	-1.89872	-2.04503	-2.53332	-3.3121	-3.47029
YJR055W	HIT1		0.648564	0.353415	-0.297426	-0.606454	-0.492044	0.225661	-0.069741	-0.149347	0.123862	0.372571	0.228465	-0.256058	-0.569786	-0.51961	-0.30829	-0.29849	0.189832	-0.292124	-0.436673	0.2998	-0.390563	-0.0186883	-0.665812	-0.287363	-0.69819	-1.46951	-2.90703	-2.50483	-3.15566	-3.36908	-4.07856
YBL022C	PIM1		1.91251	3.41561	1.91526	1.85874	1.57483	2.11374	1.31715	1.51841	1.88798	0.0885117	0.0878993	-0.714911	-0.602822	-1.12735	-1.2358	-0.309764	-0.490095	-0.381009	-0.756637	-1.30462	-0.838427	-1.15844	-1.45428	-2.51633	-2.04203	-2.87108	-3.44168	-3.88369	-4.93119	-4.87424	-6.40807
YJL080C	SCP160		1.51763	0.35553	0.870375	0.767482	0.722524	0.963581	0.0667074	0.00470285	0.90158	-0.583314	-0.0705772	-1.64942	-1.22374	-1.3596	-2.2425	-1.65837	-2.09633	-1.60431	-1.39664	-1.68861	-1.28316	-1.9726	-2.34504	-2.5996	-1.99268	-2.07391	-3.44433	-5.21659	-5.9414	-4.05665	-4.82891
YDR484W	VPS52		2.19585	2.7699	2.04774	1.91293	1.96239	2.48276	1.38812	0.263821	1.73353	1.03058	1.21741	1.34265	1.23438	2.24741	-0.420461	0.276869	0.372278	0.540927	-0.781127	-0.491753	0.107435	-0.430568	0.0774666	0.0488798	-1.68575	-3.47139	-7.2758	-8.90892	-8.84389	-11.9225	-12.693
YGL024W	YGL024W		-1.14818	-0.54224	-0.328515	-0.156404	-0.780721	-0.4363	-0.380926	-0.123526	-0.650758	-0.60548	0.14127	-0.506766	0.4601	0.123828	0.162492	0.508292	-0.492187	0.0794064	-1.06116	0.311529	0.494916	0.801416	0.260245	0.559574	0.653006	0.399076	1.0839	0.545018	0.404955	-0.366116	-0.917172
YGL200C	EMP24		-0.836156	-0.326613	-0.285121	-0.585632	-0.385761	-0.981239	-0.339216	0.0434031	0.0660774	-0.204367	0.187303	-0.654481	-0.639037	-0.86668	-0.545193	-0.732478	-1.25481	-0.246691	-0.883386	-1.09432	-0.622666	0.295357	-0.457971	-0.765684	0.300835	-0.433295	-0.20628	-0.546373	-0.351114	-0.992095	-0.6665
YAL028W	FRT2		-0.41752	-0.217552	-0.0996151	-0.262533	-0.898288	-0.394408	-0.428253	-0.265744	-1.20867	-0.221316	-0.0977402	-0.355158	-0.344083	-0.648487	-1.29724	-0.344469	-0.849873	-0.911485	-0.625594	-0.941817	-0.847195	-0.828703	-0.286146	-0.00693936	0.545012	0.674747	0.35995	0.645038	0.632708	0.817489	0.0927208
YGL033W	HOP2		-1.24647	-0.51571	-0.263472	-0.462668	-0.569482	-1.13799	-1.56841	-1.55986	-2.26339	-1.14644	-0.639781	-1.78626	-0.311298	-0.767339	-1.06588	-0.051922	0.453738	0.569064	-0.645176	0.164553	-0.241519	-0.0119917	-0.029659	0.313128	-0.139674	0.0504052	-1.04616	0.230771	-0.446785	-0.795838	-0.0330888
YDR136C	VPS61		0.133963	0.72967	0.166901	-0.434978	-0.450337	-0.120628	-0.798047	0.350964	-2.42126	-1.20161	-1.75167	-1.21995	-1.01325	-1.9782	-1.36273	-1.67664	-3.09187	-1.99257	-2.65503	-0.918945	-0.773447	-2.07973	-0.551393	0.711094	0.141066	0.372354	-0.443468	-0.800961	-0.886686	-0.786863	-0.141352
YEL046C	GLY1		-2.48893	-1.73089	-1.47177	-1.61165	-0.801312	-1.07793	-1.54678	-1.56269	-1.4916	-2.04011	-1.62085	-1.3518	-1.76491	-1.44199	-1.84408	-1.08869	-2.28498	-2.55346	-1.06905	-1.04105	-1.0594	-1.45641	-0.563664	-1.40918	-0.530798	-1.2133	-0.678455	-1.11783	-1.98958	-2.66866	-4.85726

## Sheet: slow cluster
		Time(h)	4	4.16667	4.33333	4.5	4.66667	4.83333	5	5.16667	5.33333	5.5	5.66667	5.83333	6	6.16667	6.33333	6.5	6.66667	6.83333	7	7.16667	7.33333	7.5	7.66667	7.83333	8	8.16667	8.33333	8.5	8.66667	8.83333	9
ORF	Gene name	pHc screen	Z-value	Z-value	Z-value	Z-value	Z-value	Z-value	Z-value	Z-value	Z-value	Z-value	Z-value	Z-value	Z-value	Z-value	Z-value	Z-value	Z-value	Z-value	Z-value	Z-value	Z-value	Z-value	Z-value	Z-value	Z-value	Z-value	Z-value	Z-value	Z-value	Z-value	Z-value
YPL188W	POS5		3.46687	4.47424	6.55273	5.02291	1.41861	4.10183	1.52619	3.60901	1.97709	2.65429	4.19622	2.87973	2.65542	5.57923	4.29872	2.69433	0.283448	2.51627	3.71542	2.72345	3.28291	3.45699	4.27632	3.94453	4.3202	4.64411	5.0194	4.02488	7.23318	7.79237	7.20405
YOR130C	ORT1		8.59598	3.47469	4.8647	3.01428	4.678	4.40248	2.4917	0.446628	3.37398	2.94174	2.94699	2.29242	1.80181	1.7075	0.8468	2.13858	1.6816	1.39221	0.695373	2.75902	3.0132	5.18748	5.17576	8.33914	8.29821	6.64568	6.53321	5.62685	5.67903	8.13347	6.81213
YPL097W	MSY1		3.34507	6.38585	5.23163	5.23802	6.25623	3.07719	1.65857	1.96054	3.44274	2.23667	5.72895	3.34853	1.19767	3.82173	2.57552	2.28951	1.3205	4.04886	2.961	3.08106	2.54192	3.78987	3.95139	4.73164	4.9303	4.52198	5.31453	2.72239	6.15952	5.81926	7.04698
YDR450W	RPS18A		4.74701	4.94375	6.07294	4.52661	4.58177	3.95906	3.95416	3.00897	3.47312	3.85819	3.73068	3.84872	4.17353	4.05042	3.86289	2.7431	3.79302	2.8721	3.78039	3.35889	3.40703	4.05926	3.54474	3.528	3.40161	3.45951	3.49224	3.54705	3.529	3.48117	3.37186
YJL127C	SPT10		6.49456	3.17984	3.72959	4.76263	1.97413	2.85041	2.9222	2.20579	1.48367	1.69954	2.99782	2.76887	1.46085	3.13583	1.84389	1.40844	2.84167	2.0678	1.54773	3.49096	3.07757	3.79297	3.99391	4.69355	4.03691	4.70842	5.69906	4.40171	4.85154	5.06817	5.9636
YDR470C	UGO1		3.64739	3.32411	3.63725	3.43733	2.94731	2.1878	0.057127	3.18172	1.63367	1.68713	2.60264	0.0968631	3.16143	3.48055	2.5172	1.22414	1.78596	1.01608	3.45576	2.23102	3.14104	3.82614	4.15944	1.99163	2.91603	4.16345	5.32829	5.88222	7.03846	5.94148	6.39437
YEL050C	RML2		3.97802	5.59509	2.82486	4.05451	5.01518	2.08501	4.84988	1.00728	0.924285	2.31095	1.0565	0.934661	1.53497	2.29333	0.5038	3.19452	-0.518449	1.60307	3.05981	1.6791	0.613093	3.20773	1.93613	3.11396	2.42774	4.08935	4.27968	5.31533	4.86978	6.12323	7.63346
YDR532C	YDR532C		4.89239	4.28809	3.40033	2.73464	4.13759	3.26087	2.48026	3.0493	5.66683	3.3084	3.21716	3.22253	2.09029	2.38134	0.973018	2.35691	1.68077	0.984822	1.46654	0.46372	1.15336	1.65369	2.17296	3.52793	2.40483	2.50311	3.54362	3.32062	3.08777	3.75316	4.81124
YPR163C	TIF3		5.80183	4.65013	4.90467	4.32634	3.41313	3.64078	3.91625	3.56525	2.43969	3.48547	3.16409	1.98432	1.95656	1.00446	1.37528	1.27663	1.04794	2.11109	2.47773	2.59692	1.72688	0.866445	0.771541	2.23777	1.74225	2.40656	2.86889	3.4712	2.76725	3.51759	4.44935
YPL271W	ATP15		3.95235	2.95832	3.84249	4.30483	4.34005	2.33391	3.01664	4.51993	2.56889	2.30333	2.79164	1.71568	1.39179	1.15961	0.966138	1.55126	1.82263	2.82286	2.4803	2.66729	2.14117	1.32528	2.58195	2.60002	1.92764	3.19379	2.98601	2.79809	4.00024	4.11769	3.82266
YBR081C	SPT7		2.80798	4.57314	1.03826	2.37306	3.27567	5.09848	2.26143	1.79282	3.44032	1.76463	3.72865	3.21985	3.08466	1.1421	2.05768	0.554302	2.20221	1.93129	2.49346	2.90989	1.93605	1.9857	1.64801	1.87332	1.83429	3.5795	3.01583	4.05691	4.56538	5.5117	4.90524
YPL104W	MSD1		3.31567	3.80159	6.23879	3.48647	2.84462	2.77851	2.48657	1.55138	2.32782	1.0793	3.16052	1.33448	0.0551798	0.607782	0.574975	1.13491	1.45822	2.46463	1.41477	2.51797	1.24709	2.94352	1.34186	2.73525	3.54451	3.68273	4.03559	3.33409	5.2185	5.94258	4.34635
YPR101W	SNT309		4.32059	4.15958	4.80726	2.82784	2.8118	1.7993	1.81751	0.989753	1.69139	-0.410774	0.318129	2.18975	-0.526617	2.19862	2.81436	-0.182493	1.30093	1.28779	1.66688	1.28036	1.52483	3.14094	1.51702	3.90507	3.03295	3.80869	5.30615	5.33286	5.75249	4.71609	5.72542
YHR183W	GND1		3.14425	2.44313	4.80445	0.271077	3.20555	1.02533	2.17886	1.63072	2.07569	1.30392	1.12765	3.42939	2.67713	2.53072	2.61101	1.25279	1.6908	0.91199	2.88875	1.28633	0.326984	0.259117	2.57795	2.4109	2.59739	1.80127	3.84991	3.29255	3.76461	6.15346	5.50516
YKL119C	VPH2		3.43345	4.83408	3.42759	4.26437	1.85568	1.65008	3.54908	-0.19813	2.87862	1.77236	0.0303896	3.43408	0.466325	1.17573	1.81088	0.701496	0.864055	1.28008	1.95118	1.52846	3.12141	2.13545	2.92696	3.4568	3.92548	2.91221	3.39977	3.57034	4.09116	5.98213	6.71591
YPL234C	TFP3		5.68495	3.14045	3.46864	3.15195	2.52378	2.25469	2.02269	2.26893	2.0221	2.16988	2.33554	1.53594	1.37415	1.49627	1.78235	1.24442	1.99254	2.89568	1.39962	1.57294	2.04547	1.42604	2.19227	1.78892	1.77105	2.60949	2.52928	3.7527	4.52123	6.20095	5.49287
YHL011C	PRS3		5.0819	3.75136	2.6359	3.9545	0.0920882	2.40525	3.05299	2.23914	1.83297	1.13974	1.93546	0.911895	1.07219	1.5315	1.10584	1.84313	2.39522	1.88839	1.2842	0.977689	2.04485	2.13032	2.40275	2.73941	1.93088	0.642252	1.3496	3.6347	5.06896	5.09261	7.27735
YNL225C	CNM67		0.86475	3.57683	4.44819	2.34402	-0.0492248	3.50241	2.54031	2.89946	0.649077	1.65302	1.04635	0.303937	1.59751	1.52999	2.00425	0.525919	0.889223	0.742003	1.55582	2.12982	1.91081	2.24255	2.50239	2.66933	2.08944	2.77396	2.26785	3.46485	3.61911	5.12858	5.9101
YGL240W	DOC1		1.81481	1.75399	1.89135	1.93722	1.92329	2.29771	2.45883	1.17835	1.95812	1.21623	0.99906	1.23819	0.315199	0.96311	1.34662	1.20466	1.52136	0.588082	1.25667	1.95093	1.79596	1.88933	2.66404	2.08125	2.17142	2.23735	2.93589	2.74019	2.93198	4.18396	3.0567
YKL143W	LTV1		2.39709	2.15961	1.37282	1.3192	1.64371	1.59514	1.32244	0.875124	1.74219	1.26662	2.11632	0.578034	1.47297	1.72733	0.398299	0.730226	1.12389	1.36925	0.792007	1.25079	1.35438	1.46038	1.2154	1.62238	1.14726	2.28509	2.37647	2.4777	3.34849	2.99132	3.22732
YML010W-A	YML010W-A		3.03732	3.99425	3.11372	1.64991	0.138163	1.17449	0.907982	0.116328	1.47298	0.127911	2.23454	0.621267	-0.108163	0.718441	1.84585	0.0613199	-0.202246	-0.396914	1.37414	0.296502	0.945298	1.32747	1.12679	2.57798	2.85422	3.22734	3.21179	2.94505	3.90892	4.30712	3.25716
YNR037C	RSM19		5.29604	3.83438	3.02578	0.248016	2.32236	2.94954	2.0786	0.60075	1.35185	1.42047	0.589688	0.610897	1.13093	0.591734	1.8019	0.353567	0.346702	-0.668774	2.33205	0.969126	0.487146	1.4497	0.899801	1.2437	0.700901	1.88051	2.45579	2.35592	2.93765	5.39437	4.92651
YBR133C	HSL7		3.48409	2.61982	-0.0384548	2.27332	2.79502	1.51289	1.95122	0.104528	1.46412	-0.10625	1.68097	0.410521	4.99304	3.35732	1.33307	1.23632	1.51287	2.46627	0.408002	1.9094	1.65402	2.02072	0.675117	1.87284	1.94207	2.12539	2.9061	2.23577	4.16293	4.00601	6.83329
YAL012W	CYS3		1.67398	2.44675	2.3105	2.24607	0.998378	2.72724	2.17538	2.62323	2.53061	3.01112	2.88879	1.58804	3.64349	2.74875	3.23957	2.83209	3.95259	3.02333	3.70294	3.05024	2.67158	3.39771	3.36793	2.76599	2.67407	3.10255	2.20041	1.79718	2.43351	2.57787	2.81124
YGR104C	SRB5		1.595	1.28562	1.26567	1.69985	2.1725	2.40593	2.72495	2.38875	1.83641	1.68442	1.777	1.62467	1.67986	1.62207	3.00751	2.08267	2.17445	1.35654	3.1848	2.76138	3.16966	3.18768	3.23003	3.17085	2.60089	2.87081	3.05596	1.67684	2.21918	1.41918	0.901111
YDR350C	TCM10		2.36679	3.60211	0.705617	2.3247	1.90874	2.85953	1.18711	4.05907	2.87389	4.19091	3.25427	3.33772	2.76849	2.79658	1.38493	1.40837	1.09185	2.08034	1.38392	2.03593	1.77049	3.65584	1.87271	2.98928	2.45246	1.89985	2.24457	3.31006	2.19573	3.04473	3.0984
YHR011W	DIA4		1.43292	1.57404	2.03385	1.91913	1.06311	1.30218	0.605534	0.780875	1.89626	2.76576	2.55766	1.72691	2.05828	2.42914	1.13766	1.01887	1.66385	1.54754	2.16637	1.94007	1.94917	3.1179	1.69537	3.93251	3.82911	4.67873	6.04738	4.58386	6.45764	5.46289	7.30162
YER040W	GLN3		0.147892	-0.170386	-0.246362	1.0004	0.878818	-0.430002	0.781188	-0.387528	1.30524	0.687663	2.21188	1.12205	0.813156	2.08638	2.3106	0.860697	2.49397	1.40768	2.17285	1.82175	1.76841	4.14155	2.23789	2.79037	4.36618	3.61831	5.75918	4.92646	6.3378	6.6064	6.18149
YNL133C	FYV6		-0.265215	-0.253546	0.210196	-0.362689	0.295616	0.405185	0.619065	0.658836	1.45299	0.801222	0.68134	0.687841	0.536169	0.579095	1.25156	1.35531	1.09741	1.48003	1.54863	2.36333	2.91374	3.39299	3.70115	3.87201	3.59214	5.56276	4.74929	3.82654	5.17467	4.87558	6.48944
YOL076W	MDM20		1.39581	0.790704	3.60941	0.79408	0.907759	0.525629	2.20564	-1.41858	1.06427	0.364805	-0.0283993	0.340121	1.90571	0.741386	1.48136	0.129037	0.26746	0.0712121	1.94774	2.20134	1.27407	3.46297	2.16412	2.125	2.85008	3.55133	3.78771	4.17502	4.93163	5.38893	6.45595
YCR028C	FEN2		3.46839	3.9378	-0.454397	1.60766	1.17179	1.54493	0.884605	-1.48868	0.184593	2.39344	-0.296648	0.449133	2.14255	2.34437	1.43638	1.05818	2.75565	1.35353	3.7181	2.49025	1.64952	2.45429	2.48007	3.23396	5.60638	5.13322	4.88556	4.54565	4.81628	6.79424	6.82706
YLR403W	SFP1		5.59682	3.68248	6.00517	3.85342	3.00456	4.92973	2.88004	0.961163	1.44616	2.95867	2.66468	2.06255	2.83718	2.99161	0.352183	1.52362	1.88885	0.533075	0.677861	2.07833	2.15602	2.15248	1.35331	1.60236	1.05455	1.45519	2.33369	2.56377	3.69321	1.82368	2.43197
YPR159W	KRE6		5.09236	4.61307	3.69287	3.09439	2.40061	3.10356	3.74324	3.01982	2.00321	2.5934	1.97418	1.8859	1.13106	2.1498	1.05483	1.41771	1.346	0.40258	0.580214	1.79714	2.23497	1.47818	2.35187	2.09333	1.77106	1.75987	2.68054	2.57007	2.10466	2.29749	4.04003
YOR200W	YOR200W		4.10949	3.53905	2.86421	1.7738	2.18258	2.91501	3.08466	3.15053	3.04884	2.13917	1.01108	1.21628	1.08886	1.63383	0.725064	2.12435	1.11477	1.661	1.68669	0.51556	1.80389	1.34627	1.78003	3.10255	2.63961	1.80368	0.950895	3.01837	1.46304	2.94479	2.61818
YAL040C	CLN3		2.64568	2.96651	1.80065	4.12284	1.9059	2.65094	3.79384	2.94728	1.73905	1.46068	2.70713	1.69167	2.98222	2.86831	2.49041	2.2388	2.29989	1.42344	1.56257	1.26183	2.0165	2.45854	2.23943	1.73193	1.99095	1.8688	2.26882	1.06978	1.61324	2.07622	2.70169
YHR010W	RPL27A		3.96661	3.03692	3.50468	3.40852	2.34849	2.8789	3.27063	2.01451	2.13921	2.0128	1.99553	2.53025	3.47524	3.15835	1.68146	1.03582	0.457363	1.00718	0.847948	1.4901	2.17146	2.60143	2.61842	1.58416	1.57652	1.24822	2.08932	1.39709	1.4454	2.29979	2.13818
YDR194C	MSS116		4.86908	3.36564	2.78747	2.39445	2.51786	2.9429	3.33432	3.43849	4.40149	1.21621	1.02652	2.29194	2.17286	1.44975	2.56296	2.5674	0.938541	0.334672	1.29685	1.42981	1.13581	1.27852	1.22058	1.44456	1.20983	1.81683	1.79762	2.03854	1.55192	0.969877	0.0832944
YIL076W	SEC28		6.3927	5.01819	4.42747	3.78335	3.94905	5.67708	3.42046	2.17783	4.54911	1.70054	1.89672	0.682589	1.32275	1.27212	2.18468	1.13696	0.292765	1.14171	0.02671	0.258473	0.0211996	0.909861	0.663155	-0.335457	0.0869974	0.503088	1.00538	1.05167	0.818982	1.29546	0.716919
YGL003C	CDH1		17.7779	6.84737	6.78853	8.21052	6.67306	0.814068	2.2892	1.48382	6.95381	4.57933	3.66591	2.36644	3.41618	0.611112	1.82712	2.04423	1.87436	1.60567	0.922411	1.83071	2.32506	3.48079	2.4467	3.29438	1.57301	1.53402	2.27388	2.93881	4.1639	5.39161	4.90101
YJL056C	ZAP1		3.70782	3.05748	3.90182	3.39402	3.91244	4.08671	4.36004	3.603	4.18808	3.84839	3.00197	2.73425	3.17238	3.75375	4.50896	3.15938	2.65088	3.02746	3.4162	4.11674	3.04266	3.4264	3.24276	4.13497	3.89622	4.29301	3.83662	3.80629	3.43003	6.04565	4.52197
YNL248C	RPA49		4.3422	4.1379	4.87414	5.01352	4.9017	3.66047	4.08816	4.44895	3.85851	3.11526	2.31452	2.71544	2.34702	2.19074	2.31083	2.40963	3.76864	2.64641	3.10457	2.96572	2.45369	2.40606	2.14715	2.0243	2.07484	1.96763	2.79486	4.16435	3.26698	4.14049	1.85557
YPL005W	AEP3		5.22531	4.22756	4.23787	3.14991	4.32582	5.58911	4.61529	3.40744	4.15486	4.06303	3.29225	2.47752	2.33022	2.80028	1.83439	2.38188	2.00469	2.44811	2.71781	3.66013	3.35636	2.8262	2.43829	4.39918	3.20376	4.07744	4.12673	4.17836	4.67524	4.91939	6.30691
YOL072W	THP1		5.60693	3.36725	3.84144	2.87682	4.17168	4.78864	4.43198	5.06896	4.41763	4.2389	2.96663	1.60626	1.78792	1.90587	1.02114	2.30556	2.46771	1.29485	2.36889	3.26556	2.50546	2.45778	3.10997	3.48239	4.35911	3.44229	4.28516	4.31968	5.98099	4.57128	7.32063
YGR063C	SPT4		6.15126	3.51208	3.47992	4.50849	4.17315	3.92295	4.59435	3.58581	4.0488	3.09015	2.53938	2.42995	2.37558	2.41988	2.37941	1.84579	2.10922	1.78832	2.73708	2.15813	3.98438	4.07956	3.40412	4.17523	4.25298	4.28234	5.32021	4.5905	4.75465	4.63085	4.76036
YLL027W	ISA1		7.20323	6.26389	5.76803	6.94242	3.91338	4.0684	4.26983	3.57679	2.49822	1.9296	2.27505	2.0762	3.98024	3.40566	0.650442	0.0530259	4.31644	1.04925	2.90418	3.12722	3.42617	1.02464	2.19693	3.17659	2.6029	3.52042	2.63997	4.35023	4.86966	4.31151	4.85329
YGR285C	ZUO1		8.12207	5.17686	7.17798	7.81638	4.36339	3.3531	3.94682	4.77632	4.42787	4.17226	5.04845	2.87771	4.67742	4.40941	0.997366	3.17868	4.7311	3.60745	5.55845	4.48188	3.83309	3.8595	6.03532	6.26447	6.46524	6.2597	5.70822	3.77117	3.80375	4.44742	6.6847
YDR364C	CDC40		5.64332	7.33017	7.99218	5.06808	5.52384	5.00851	6.34426	7.20988	5.45188	6.14618	4.99511	5.38087	4.87667	4.76236	3.73846	4.14708	5.32291	3.35709	3.59217	2.60397	3.12747	3.59416	3.18176	2.86626	2.86662	2.79623	2.68019	1.97667	2.90872	3.74224	4.07356
YDR433W	YDR433W		6.39337	5.27264	5.95356	6.093	4.24581	4.68157	4.76625	5.80258	4.467	4.26821	3.70302	4.49191	3.62399	2.95167	3.40055	2.44364	3.1189	3.66349	2.81907	3.1135	3.11035	2.17712	2.51855	2.28921	2.68433	2.38157	3.39042	3.17662	4.55266	5.47655	5.02974
YPR099C	YPR099C		8.85413	4.81624	6.41669	5.92097	7.76932	8.15586	5.16552	2.32784	1.55024	1.44227	1.59667	1.605	4.28832	2.41826	1.47141	1.29657	2.92058	4.70077	4.94259	4.09195	2.97089	2.77596	1.76057	2.77132	2.6919	4.88029	3.70603	5.86172	5.52706	5.94924	7.24131
YER068C-A	YER068C-A		6.19903	3.74942	5.95932	3.30291	6.50828	7.74015	4.66058	6.43372	7.33795	4.8976	8.88539	7.21896	7.46181	6.93867	7.61264	6.12315	7.24339	4.85666	7.39171	6.73682	4.47193	9.24979	6.69687	9.1939	8.1362	11.1653	8.39872	9.21587	11.5212	13.6512	15.9191
YNL213C	RRG9		14.4175	6.78753	8.59682	7.46113	11.9275	8.34869	8.92688	5.94744	5.59615	6.23816	7.02192	4.3002	1.33821	4.43928	6.2236	6.44023	4.12051	4.98651	2.35305	4.01275	6.11652	6.45508	5.12361	7.87482	10.4038	10.6242	9.85305	12.1989	11.5436	12.8149	13.0096
YGR262C	BUD32		11.3821	7.67071	8.98488	10.488	10.3644	4.83133	9.91134	7.79602	6.13789	5.78869	5.74848	7.20963	6.5964	7.98708	7.06138	7.26208	7.07689	5.08502	5.80653	5.32361	6.86235	5.75322	5.9386	7.69104	5.98788	7.01798	7.01528	6.64437	8.52255	8.47984	11.3432
YLR322W	VPS65		8.9592	6.79095	8.13932	8.23129	6.82177	7.8696	6.66213	6.75417	5.88581	7.21388	5.79161	5.25894	8.53479	7.21574	6.38868	5.72726	7.85266	7.30579	7.11107	5.04098	6.0619	5.22181	5.54058	6.07861	5.02068	6.21142	7.36057	6.37936	8.25438	8.96019	8.75491
YOR305W	RRG7		6.39811	5.98222	7.27878	5.82429	6.2244	7.90239	8.02694	4.52005	3.01838	3.26993	4.50627	2.03711	3.5761	1.69255	2.83393	3.60539	4.42947	2.96391	1.55035	3.30163	3.29196	5.7712	4.24096	6.90884	8.20025	10.1717	6.86294	7.78221	7.24362	9.94134	5.98348
YPL084W	BRO1		9.53979	6.59286	7.35862	5.83019	3.68181	5.42467	7.9187	6.93865	5.9334	5.00259	6.11593	5.57366	4.73869	4.54806	3.29508	2.68328	1.29985	4.06219	4.79355	3.61746	3.07524	3.75624	4.12964	2.77049	2.73825	2.83292	4.99088	4.39442	4.00695	5.32096	4.25372
YDR448W	ADA2		6.21658	7.99858	6.84566	7.96618	5.85803	5.79844	6.31099	6.78672	7.69413	5.8806	5.95845	5.34705	3.98001	4.10902	3.45847	2.80281	5.39975	3.48195	3.67963	2.96649	3.35645	3.04726	3.64079	3.32008	3.28483	2.76799	3.06936	2.64202	3.47695	5.78156	3.9739
YKL054C	DEF1		7.44592	7.98231	6.86255	6.50167	6.10008	5.74456	5.54156	5.40835	5.19056	4.50924	5.84504	4.76488	6.97127	5.61035	5.62167	4.16574	4.41376	5.81124	5.23132	5.74687	4.89524	3.27734	4.50615	4.7631	4.94707	4.6467	4.75495	5.51718	6.90979	5.65417	8.79353
YOR290C	SNF2		6.22808	4.77728	4.78579	5.50526	5.60975	7.31767	7.15522	7.08884	6.1038	4.88114	4.56282	4.23173	4.73774	4.1453	5.35215	4.46156	3.63229	3.62828	4.5103	4.53898	4.47012	4.39582	4.90955	5.51578	5.87489	4.94736	5.59417	5.8419	7.00554	8.72543	7.97022
YCR047C	BUD23		5.62789	7.45831	6.95857	7.73268	6.99142	7.67048	7.81241	7.09742	7.52053	5.83755	6.95568	5.52426	6.58204	6.29047	5.77411	5.48375	5.84684	4.46929	5.14244	4.61593	4.62342	4.48442	4.0433	3.36135	2.80441	2.94197	2.37871	2.42823	2.32856	1.15229	-2.3202
YGR020C	VMA7		3.59335	9.43481	12.8954	8.24291	9.96626	7.40495	6.69238	6.29715	6.12667	4.89971	2.82647	4.22868	8.00737	5.79262	5.15615	5.69585	4.97445	3.35722	5.32622	5.96729	4.82555	6.80513	4.82964	5.17358	4.3883	4.98259	6.79991	5.69275	4.57934	7.21015	8.99115
YPR047W	MSF1		8.41274	5.58482	6.86618	7.69813	8.07305	8.50342	7.36683	7.42436	7.26178	6.91787	4.64641	6.09346	5.81112	5.2098	4.77498	5.52694	4.67023	3.75056	3.31863	3.83359	4.1073	3.20229	3.88713	4.73069	6.10716	6.00047	7.67598	7.48523	8.77034	7.04562	9.83088
YEL027W	CUP5		10.2375	9.13847	8.53061	9.66738	9.84032	15.1002	12.9105	14.6361	19.4184	14.8164	15.4215	14.0992	14.034	17.1106	19.4733	15.5891	17.1642	18.5327	15.8684	12.094	13.1654	17.1027	16.7543	18.3181	18.1191	22.1002	22.4652	21.3332	20.749	23.3393	20.3717
YEL009C	GCN4		8.82754	13.5301	11.1066	11.8544	13.0604	11.6825	11.8316	12.6873	11.6958	11.4198	12.4829	10.1952	12.6899	13.2906	11.8005	9.87648	12.3684	8.73625	11.193	10.1564	10.3657	11.9772	9.54212	10.3196	8.46554	8.99142	9.09573	10.2323	11.6606	12.8732	17.9539

## Sheet: fast cluster
	Timen (h)	4	4.16667	4.33333	4.5	4.66667	4.83333	5	5.16667	5.33333	5.5	5.66667	5.83333	6	6.16667	6.33333	6.5	6.66667	6.83333	7	7.16667	7.33333	7.5	7.66667	7.83333	8	8.16667	8.33333	8.5	8.66667	8.83333	9
ORF	Gene name	Z-value	Z-value	Z-value	Z-value	Z-value	Z-value	Z-value	Z-value	Z-value	Z-value	Z-value	Z-value	Z-value	Z-value	Z-value	Z-value	Z-value	Z-value	Z-value	Z-value	Z-value	Z-value	Z-value	Z-value	Z-value	Z-value	Z-value	Z-value	Z-value	Z-value	Z-value
YGR036C	CAX4	-2.21539	-1.91207	-1.34316	-2.6201	-3.0919	-2.55567	-2.43449	-4.10571	-3.54524	-3.08153	-3.58044	-3.70985	-3.32707	-2.7596	-3.52963	-3.82043	-4.03752	-2.91021	-4.37378	-3.88299	-3.72617	-2.9475	-3.01762	-3.05417	-3.63019	-3.26872	-2.26388	-3.71022	-2.98215	-2.69236	-2.80514
YBR035C	PDX3	-3.46526	-3.01692	-3.14738	-3.48116	-2.45359	-3.22917	-2.71668	-2.92526	-4.82552	-3.27383	-3.48041	-3.11666	-2.76748	-2.7396	-3.15846	-1.89464	-1.95895	-2.06461	-2.35032	-1.78731	-1.84235	-1.45855	-1.47484	-1.45513	-1.25797	-2.09659	-3.06442	-3.31978	-3.15482	-4.13922	-5.60835
YPL158C	AIM44	-2.2261	-1.51617	-2.81071	-2.15868	-1.44867	-2.36394	-2.6726	-2.38019	-5.23089	-3.76756	-3.99834	-2.97603	-3.51155	-3.40047	-4.03379	-3.85215	-3.37802	-2.97728	-2.7953	-1.95434	-2.0968	-2.76734	-2.11105	-2.87306	-1.83451	-2.44742	-2.19339	-2.49785	-2.65772	-2.45673	-3.55434
YDR137W	RGP1	-3.62773	-3.25526	-2.64272	-4.75944	-3.33012	-2.3061	-1.83998	-2.22493	-3.65714	-0.757122	-3.4156	-4.46583	-4.13509	-6.19257	-5.35706	-3.78713	-2.64141	-1.50891	-0.500859	-1.16599	-1.82039	-1.508	-1.87528	-1.99556	-1.28904	-1.01147	-1.32041	-1.59111	-1.00357	-1.15234	-1.9357
YER086W	ILV1	-3.00712	-2.13842	-3.17606	-2.28066	-2.6076	-3.52267	-3.85822	-3.05853	-2.81551	-3.40841	-3.28387	-2.52765	-2.58785	-2.88268	-2.77791	-2.30269	-2.18339	-2.09988	-2.24538	-1.61556	-1.33754	-1.59133	-1.92536	-0.781418	-1.51513	-1.6805	-1.39975	-1.66737	-2.68108	-1.69517	-1.93408
YBR112C	CYC8	-2.71311	-2.87546	-1.83819	-2.29813	-2.23285	-3.32392	-2.73912	-2.33385	-4.83054	-2.88388	-3.37021	-3.79143	-2.8482	-3.08853	-2.32908	-2.80586	-2.23783	-1.88382	-1.79564	-1.57561	-1.18121	-0.841766	-1.05303	-0.793917	-0.694336	-0.830191	-1.17566	-2.43411	-2.0307	-2.51639	-2.12599
YBL038W	MRPL16	-2.62695	-2.31376	-1.99948	-2.82768	-2.66895	-3.41064	-2.85755	-2.15573	-4.29545	-2.78687	-2.07584	-2.50687	-1.98286	-3.39686	-3.34309	-1.99278	-1.98139	-1.90828	-1.85451	-0.824846	-1.33308	-0.784821	-0.917338	-1.09768	-1.35367	-0.963624	-1.77997	-1.26783	-1.21314	-1.96093	-2.00819
YBR268W	MRPL37	-2.35732	-1.93151	-2.07322	-2.75928	-1.64796	-2.69521	-2.0716	-2.19788	-3.18818	-3.00159	-1.80598	-2.9935	-1.90516	-2.87799	-1.64671	-1.39617	-1.61884	-2.44905	-2.29815	-1.6573	-2.36765	-2.02766	-1.52109	-0.571146	-1.38988	-1.12274	-1.10026	-1.51758	-1.47657	-1.54141	-1.20011
YDL107W	MSS2	-4.16363	-4.18297	-2.9117	-4.35183	-3.75891	-3.43015	-3.86776	-2.70129	-4.42479	-3.82382	-3.53779	-2.5594	-3.0802	-4.37998	-2.95589	-3.41294	-3.77203	-2.94584	-3.31208	-1.51806	-1.79429	-1.30675	-1.31346	-1.91946	-0.534754	-0.695419	0.443435	0.803632	0.815315	-0.234047	1.45677
YDR195W	REF2	-3.09442	-1.24749	-2.35668	-3.07165	-1.72938	-2.85369	-3.41553	-2.8709	-2.75586	-3.80495	-4.22637	-3.66076	-3.31433	-4.61735	-4.15932	-3.37709	-5.21974	-3.90074	-2.96241	-2.57887	-2.08164	-2.28679	-0.811738	-0.978324	-0.800774	-0.346333	-0.0717772	-0.325647	-0.468917	0.789831	0.727489
YGR167W	CLC1	-2.55414	-1.74471	-2.1836	-3.06812	-2.26861	-3.21907	-2.69624	-3.69522	-3.00907	-3.43293	-3.13828	-3.65436	-2.91963	-2.70507	-2.66319	-2.31072	-2.86595	-2.67425	-2.011	-2.59179	-1.99757	-0.860131	-0.589412	-0.655301	-0.638258	-0.925566	-0.596736	-0.854164	-0.730809	0.83412	1.76581
YBR282W	MRPL27	-2.57443	-1.05923	-1.87332	-3.12911	-1.92264	-2.53766	-1.79973	-2.22147	-3.78157	-2.21398	-2.53474	-2.49282	-2.84986	-3.41708	-2.43753	-2.34973	-2.47823	-3.13904	-3.37935	-3.01088	-2.55633	-2.3623	-2.89178	-3.05976	-1.28416	-2.40738	-2.87677	-2.35491	-2.54952	-2.94611	-2.62654
YBR251W	MRPS5	-1.00744	-1.13847	-1.30474	-1.8686	-1.16007	-1.24707	-1.44673	-2.28175	-2.38982	-2.19111	-2.72122	-2.06521	-2.43562	-2.83376	-1.66439	-1.46143	-1.93705	-2.1235	-2.20176	-1.87681	-2.03866	-2.32714	-1.51306	-1.35666	-0.904794	-0.426886	-2.13656	-2.42172	-3.07034	-2.62175	-3.93878
YEL045C	YEL045C	-2.39026	-2.49817	-2.58601	-2.09898	-1.11755	-2.52837	-1.45722	-1.97563	-3.11402	-2.08416	-2.43534	-2.44291	-1.91195	-2.31248	-2.29334	-2.32479	-1.65514	-1.58419	-2.43181	-1.18393	-1.66485	-0.73108	-1.33669	-1.58377	-0.816142	-1.01765	-0.719237	-0.954144	-1.80406	-2.42845	-3.41707
YDR175C	RSM24	-2.29718	-1.56386	-1.70045	-1.59963	-1.52459	-2.69416	-2.09976	-2.65977	-4.24802	-3.16504	-3.0135	-3.55372	-2.9634	-3.33537	-3.96048	-2.6408	-2.15721	-2.70224	-3.47084	-2.76645	-3.05546	-3.91876	-4.06399	-4.11023	-3.07242	-3.5533	-5.25885	-5.2463	-4.95888	-7.14892	-7.30654
YPL268W	PLC1	0.924848	0.620306	-0.0890868	-0.228105	-1.10037	-1.86933	-2.33526	-2.81714	-2.70174	-2.98715	-2.87673	-2.72311	-4.28074	-3.85069	-5.79264	-5.49092	-5.54014	-5.94808	-5.70202	-6.28618	-6.46864	-7.44885	-6.51456	-8.43817	-9.14809	-12.115	-12.4937	-15.3206	-17.0849	-24.3668	-26.6308
YDR017C	KCS1	0.0109393	-1.00671	-2.63291	-4.21759	-3.47921	-3.89466	-3.48201	-2.73477	-3.52858	-4.47994	-5.12119	-6.26512	-4.4914	-8.10814	-7.47774	-5.23916	-7.49966	-6.99496	-8.63539	-6.10373	-6.68919	-8.19409	-8.62827	-9.0186	-6.45507	-9.02641	-8.37981	-8.16415	-7.60601	-10.4134	-10.7524
YLR260W	LCB5	0.0494143	-0.505397	-0.778598	-0.00449986	-0.597899	-0.0891686	-0.0294627	0.0872901	-0.296818	-0.607579	-0.516179	-0.481615	-0.283565	-0.594704	-0.324456	-0.74531	-0.849135	-0.849609	-1.28618	-1.42517	-1.39756	-2.62028	-3.53099	-5.5823	-6.77758	-9.37421	-9.55183	-11.3124	-11.635	-13.4099	-12.1562
YNL180C	RHO5	0.427655	0.111583	-0.274958	0.532523	0.609388	0.439403	0.12057	-0.498907	-0.244187	0.238851	0.185928	0.149892	0.431758	0.629529	0.600174	0.695817	0.891685	0.385198	0.796402	0.723289	0.428907	-1.23303	-2.61125	-4.2994	-4.71546	-5.60399	-7.7577	-9.48716	-10.7199	-15.0333	-17.6731
